# Supplementary material for: 3-Chloro-N′-(2-chloro-5-nitro­benzyl­idene)­benzohydrazide
Source: Acta Crystallogr Sect E Struct Rep Online. 2011 Jun 11;67(Pt 7):o1639. doi: 10.1107/S160053681102157X (PMC3152110; doi:10.1107/S160053681102157X)
Supplement: Supplementary file 2 [file e-67-o1639-Isup2.hkl]

# 
# h,k,l, Fc-squared, Fo-squared, sigma(Fo-squared) and status flag 
# 
data_I
_shelx_title ' 1 in P2(1)/c' 
_shelx_refln_list_code          4 
_shelx_F_calc_maximum      263.12 
_exptl_crystal_F_000       688.00 
_reflns_d_resolution_high  0.7964 
 
loop_ 
 _symmetry_equiv_pos_as_xyz 
 'x, y, z' 
 '-x, y+1/2, -z+1/2' 
 '-x, -y, -z' 
 'x, -y-1/2, z-1/2' 
 
_cell_length_a     7.7699 
_cell_length_b    24.2537 
_cell_length_c     7.8889 
_cell_angle_alpha  90.000 
_cell_angle_beta   95.383 
_cell_angle_gamma  90.000 
 
_shelx_F_squared_multiplier     1.000 
 
loop_ 
 _refln_index_h 
 _refln_index_k 
 _refln_index_l 
 _refln_F_squared_calc 
 _refln_F_squared_meas 
 _refln_F_squared_sigma 
 _refln_observed_status 
   1   0   0      111.32       99.03      6.25 o 
   2   0   0     5815.71     5590.89    264.43 o 
   3   0   0     5508.25     5266.32    251.05 o 
   4   0   0      247.82      239.88     17.93 o 
   5   0   0       95.79      120.29     13.56 o 
   6   0   0      368.73      370.14     47.97 o 
   7   0   0        8.01        5.56     11.00 o 
   8   0   0       28.78       45.83     18.94 o 
   1   1   0     1756.37     1743.77     67.44 o 
   2   1   0     1123.40     1128.56     39.54 o 
   3   1   0      228.00      236.06     11.21 o 
   4   1   0      137.06      155.24     13.58 o 
   5   1   0        7.75        5.47      7.06 o 
   6   1   0        2.07        3.60      4.82 o 
   7   1   0       55.77       39.85      7.63 o 
   8   1   0        6.58        8.86     17.11 o 
   9   1   0        0.53        5.50     14.67 o 
   1   2   0        9.30       18.12      4.28 o 
   2   2   0     9267.38     9183.25    305.95 o 
   3   2   0     2843.76     2732.52     93.72 o 
   4   2   0      393.11      391.25     17.09 o 
   5   2   0      244.36      262.83     14.42 o 
   6   2   0       22.85       29.29      6.45 o 
   7   2   0        0.97       -6.64      5.47 o 
   8   2   0        6.07        0.92      7.26 o 
   9   2   0       20.65       28.11     19.55 o 
   1   3   0     1806.09     1718.21     67.07 o 
   2   3   0     1901.64     1920.56     66.00 o 
   3   3   0      306.46      344.67     14.79 o 
   4   3   0      701.81      681.87     26.95 o 
   5   3   0        6.54        5.82      4.10 o 
   6   3   0       68.19       58.42      8.01 o 
   7   3   0       79.85      109.95     19.16 o 
   8   3   0       22.42       22.98     18.33 o 
   9   3   0        1.91       25.05     17.72 o 
   0   4   0     3388.24     3441.64    162.96 o 
   1   4   0     4227.72     3957.16    132.63 o 
   2   4   0      385.66      392.65     18.28 o 
   3   4   0      304.59      317.03     13.85 o 
   4   4   0     1568.36     1571.71     56.55 o 
   5   4   0      101.18       91.03      8.42 o 
   6   4   0      284.54      293.08     16.73 o 
   7   4   0        2.18        3.85      6.13 o 
   8   4   0        8.58       15.81      9.91 o 
   9   4   0        6.47      -10.39     15.89 o 
   1   5   0     7383.41     6854.85    262.01 o 
   2   5   0     1631.08     1560.69     54.39 o 
   3   5   0      767.26      699.89     26.68 o 
   4   5   0      359.37      330.78     15.63 o 
   5   5   0      454.79      447.90     20.64 o 
   6   5   0        1.26        7.98      5.11 o 
   7   5   0        4.19       16.22      8.13 o 
   8   5   0       21.69       29.39     11.74 o 
   9   5   0        1.81      -14.05     14.67 o 
   0   6   0     2243.24     2380.67    114.38 o 
   1   6   0     3588.17     3504.95    118.35 o 
   2   6   0     2972.65     2835.97     96.60 o 
   3   6   0      102.61       96.34      8.15 o 
   4   6   0       44.94       47.31      5.79 o 
   5   6   0        9.34       11.44      4.91 o 
   6   6   0      169.45      180.84     37.02 o 
   7   6   0        1.22       13.36      7.60 o 
   8   6   0       26.68       18.33     11.00 o 
   9   6   0        5.17       28.72     22.00 o 
   1   7   0      721.29      652.08     24.38 o 
   2   7   0      131.64      131.06      7.51 o 
   3   7   0       75.41       89.29     10.82 o 
   4   7   0      226.29      223.94     17.21 o 
   5   7   0      572.86      611.43     26.03 o 
   6   7   0       30.42       30.19      8.55 o 
   7   7   0       17.30       22.27     10.13 o 
   8   7   0        0.45       14.67     10.96 o 
   9   7   0        5.04       17.17     12.61 o 
   0   8   0     2497.65     2651.51    127.99 o 
   1   8   0     2633.53     2584.36     88.51 o 
   2   8   0      121.83      105.05      8.20 o 
   3   8   0       41.65       38.35      5.87 o 
   4   8   0     1059.77     1007.09     38.30 o 
   5   8   0      501.14      533.79     23.55 o 
   6   8   0      309.65      346.22     22.60 o 
   7   8   0       58.80       52.49     14.47 o 
   8   8   0       20.43       30.16     12.08 o 
   9   8   0        2.14        6.98     10.34 o 
   1   9   0       79.41       82.36      6.22 o 
   2   9   0       26.36       33.99      7.29 o 
   3   9   0       96.39      105.47      7.73 o 
   4   9   0        0.01       -5.01      3.11 o 
   5   9   0      297.78      272.85     18.84 o 
   6   9   0      125.23      123.62     14.45 o 
   7   9   0       21.56       15.33     13.44 o 
   8   9   0        7.49       14.10     10.57 o 
   9   9   0       15.11        6.40     10.42 o 
   0  10   0        1.05        2.41      3.69 o 
   1  10   0     7092.50     6745.57    226.79 o 
   2  10   0     1282.12     1177.08     42.82 o 
   3  10   0      371.80      378.50     17.20 o 
   4  10   0       52.29       62.67      8.09 o 
   5  10   0        0.77       13.26      7.14 o 
   6  10   0      135.37      171.49     21.12 o 
   7  10   0       26.32       34.22     12.53 o 
   8  10   0        1.62        0.94     10.26 o 
   9  10   0        0.13       11.90     15.89 o 
   1  11   0     1644.94     1503.59     53.93 o 
   2  11   0      752.87      770.80     29.74 o 
   3  11   0       62.31       82.88      9.09 o 
   4  11   0       63.91       65.24      8.43 o 
   5  11   0       19.45        8.17     11.76 o 
   6  11   0       58.59       61.90     14.18 o 
   7  11   0       56.50       55.99     36.97 o 
   8  11   0        1.57        5.81     10.37 o 
   9  11   0        8.23       38.21     14.24 o 
   0  12   0     3534.82     4107.07    198.35 o 
   1  12   0     3757.33     3663.25    143.26 o 
   2  12   0     2012.58     1995.55     70.92 o 
   3  12   0        0.24       -1.55      4.23 o 
   4  12   0      195.33      197.72     14.85 o 
   5  12   0      270.89      291.91     20.39 o 
   6  12   0       61.51       41.20     19.25 o 
   7  12   0        0.26       -1.53      8.95 o 
   8  12   0        0.00        1.57      9.91 o 
   1  13   0       77.04      100.25      8.27 o 
   2  13   0      197.12      201.32     11.95 o 
   3  13   0       39.69       43.50      7.94 o 
   4  13   0      284.13      299.70     26.62 o 
   5  13   0       26.46       10.40      8.66 o 
   6  13   0       15.08        7.62      9.69 o 
   7  13   0        8.26       10.01     10.53 o 
   8  13   0        5.57        0.51     10.70 o 
   0  14   0      727.63      847.00     47.00 o 
   1  14   0       64.16       96.56      8.55 o 
   2  14   0      719.54      710.65     28.82 o 
   3  14   0     1195.60     1159.51     44.44 o 
   4  14   0      102.80       97.38     22.09 o 
   5  14   0      188.46      231.75     25.06 o 
   6  14   0        3.53        3.99      9.04 o 
   7  14   0      126.63      109.79     20.09 o 
   8  14   0        2.34       10.01     11.44 o 
   1  15   0      619.24      570.76     24.45 o 
   2  15   0       61.95       63.02      7.48 o 
   3  15   0        0.08        8.10      4.41 o 
   4  15   0       84.41      104.32     12.19 o 
   5  15   0      687.33      784.16     51.09 o 
   6  15   0       11.49       17.47     14.67 o 
   7  15   0        0.17       25.77     22.30 o 
   8  15   0       23.65       20.54     14.05 o 
   0  16   0     2053.17     2097.14    106.60 o 
   1  16   0      149.60      163.39     11.69 o 
   2  16   0       45.35       41.33      6.64 o 
   3  16   0      539.89      489.81     27.26 o 
   4  16   0        4.85       -3.09      8.79 o 
   5  16   0      178.93      226.39     32.69 o 
   6  16   0      114.18      124.87     23.22 o 
   7  16   0        0.00        0.04     10.13 o 
   8  16   0        0.10       12.72     12.48 o 
   1  17   0        2.90        5.24      4.47 o 
   2  17   0      125.91      135.72     11.09 o 
   3  17   0        4.01        1.61      5.67 o 
   4  17   0      167.57      206.07     40.64 o 
   5  17   0      214.97      246.26     33.30 o 
   6  17   0       47.00       80.39     44.61 o 
   7  17   0        9.99       24.52     17.72 o 
   8  17   0       33.92       52.50     15.83 o 
   0  18   0      954.32      941.76     53.49 o 
   1  18   0      103.17       98.48     21.78 o 
   2  18   0       64.51       71.95      8.88 o 
   3  18   0      505.91      499.40     28.45 o 
   4  18   0      258.27      332.60     31.22 o 
   5  18   0       82.58       99.52     18.35 o 
   6  18   0      154.75      191.27     56.83 o 
   7  18   0       26.91       37.45     14.83 o 
   1  19   0      112.27      108.45     10.71 o 
   2  19   0       21.29       26.73      6.81 o 
   3  19   0       44.48       37.24     12.55 o 
   4  19   0      423.76      445.42     37.32 o 
   5  19   0       68.41       85.76     19.86 o 
   6  19   0        9.62        7.53     10.78 o 
   7  19   0        0.63        0.84     11.44 o 
   0  20   0      481.09      500.82     34.71 o 
   1  20   0      183.03      196.64     14.72 o 
   2  20   0      165.87      163.51     16.21 o 
   3  20   0       12.32       10.74     10.27 o 
   4  20   0        0.28       -3.53      9.54 o 
   5  20   0       23.21       48.21     17.72 o 
   6  20   0       10.94        0.44     10.53 o 
   7  20   0       25.95       29.33     14.26 o 
   1  21   0        1.99       -2.78      6.36 o 
   2  21   0        0.55        5.56      6.26 o 
   3  21   0       28.94       10.69     14.36 o 
   4  21   0       21.10        4.55     14.36 o 
   5  21   0       11.18        1.75     10.27 o 
   6  21   0       86.60       90.84     20.09 o 
   7  21   0        8.01       21.37     14.90 o 
   0  22   0      167.46      186.33     25.97 o 
   1  22   0       47.35       59.82      9.44 o 
   2  22   0       58.96       43.77     10.04 o 
   3  22   0       28.23       13.41     29.94 o 
   4  22   0       12.30        0.34     12.53 o 
   5  22   0        1.09        1.11     11.01 o 
   6  22   0        8.24        9.22     11.74 o 
   1  23   0      165.47      163.04     14.28 o 
   2  23   0      204.49      169.40     23.83 o 
   3  23   0        0.00        6.68     10.13 o 
   4  23   0        3.21        6.59     10.45 o 
   5  23   0       17.09       66.23     17.65 o 
   6  23   0       17.16       25.28     13.81 o 
   0  24   0        0.05       -0.16      9.04 o 
   1  24   0       26.39       15.28     15.12 o 
   2  24   0      131.27      136.64     21.12 o 
   3  24   0        6.01        7.70     10.13 o 
   4  24   0      107.80       93.70     36.66 o 
   5  24   0       49.54       75.52     21.69 o 
   1  25   0        2.72       10.91      8.06 o 
   2  25   0        0.21        7.58     10.51 o 
   3  25   0        0.00        8.53     11.01 o 
   4  25   0        0.00        1.93     13.44 o 
   5  25   0        4.38       12.18     15.89 o 
   0  26   0       28.71       16.61     23.53 o 
   1  26   0      174.62      196.26     26.89 o 
   2  26   0       65.54       90.58     18.95 o 
   3  26   0       22.43       15.72     19.86 o 
   4  26   0       20.70       43.25     17.72 o 
   5  26   0        4.41        7.73     12.44 o 
   1  27   0       12.86        3.04     10.62 o 
   2  27   0        5.66        5.00      9.90 o 
   3  27   0        1.03       -2.44     17.11 o 
   4  27   0        0.26        1.41     11.29 o 
   1  28   0      104.18      104.12     50.72 o 
   2  28   0       17.48       16.23     17.11 o 
   3  28   0       25.52       42.31     31.77 o 
   1  29   0        1.28       -8.48     10.84 o 
   2  29   0        0.01       22.65     13.67 o 
   1  30   0       33.16       56.22     23.22 o 
  -9   1   1       18.07       22.61     12.96 o 
  -8   1   1        8.59        3.88      9.71 o 
  -7   1   1       11.48        8.52      8.51 o 
  -6   1   1      314.58      366.94     36.25 o 
  -5   1   1        3.53        7.31      4.27 o 
  -4   1   1        0.89       -2.30      3.26 o 
  -3   1   1      670.17      649.93     24.82 o 
  -2   1   1     7311.84     7174.37    239.51 o 
  -1   1   1        3.96        2.21      1.62 o 
   0   1   1       12.64       12.61      2.97 o 
   1   1   1     1853.38     1831.45     72.48 o 
   2   1   1      169.15      155.85      7.86 o 
   3   1   1      378.26      354.12     15.00 o 
   4   1   1     1173.28     1188.28     43.83 o 
   5   1   1      774.94      807.28     32.55 o 
   6   1   1        3.95        6.12      6.26 o 
   7   1   1       93.46       95.88     12.61 o 
   8   1   1       14.48       19.55     15.28 o 
  -9   2   1        7.48       -1.06     16.80 o 
  -8   2   1        0.71       -1.65      9.48 o 
  -7   2   1        6.59       12.64      7.39 o 
  -6   2   1      116.10      105.03      9.89 o 
  -5   2   1       91.17       99.16      8.83 o 
  -4   2   1      588.55      620.64     24.89 o 
  -3   2   1      307.22      335.10     14.63 o 
  -2   2   1    69231.63    59927.20   2305.48 o 
  -1   2   1     1223.63     1177.66     46.77 o 
   0   2   1     7503.18     7250.45    280.61 o 
   1   2   1     4193.21     3979.96    155.44 o 
   2   2   1     1806.17     1696.32     58.49 o 
   3   2   1      493.02      447.76     18.18 o 
   4   2   1      366.22      326.59     15.40 o 
   5   2   1       44.60       48.22      6.60 o 
   6   2   1       96.69       98.48     10.41 o 
   7   2   1       67.17       77.72     10.08 o 
   8   2   1       27.35       12.67      9.71 o 
  -9   3   1        0.02       13.21     12.08 o 
  -8   3   1        2.98       -9.24      8.85 o 
  -7   3   1       26.69       24.63      8.14 o 
  -6   3   1       73.43       82.01     11.14 o 
  -5   3   1        1.47        4.89      4.14 o 
  -4   3   1       69.10       70.02      6.81 o 
  -3   3   1     1021.95      938.45     34.48 o 
  -2   3   1    11253.12    11436.50    780.93 o 
  -1   3   1      632.59      586.97     24.79 o 
   0   3   1     4696.19     4813.77    187.07 o 
   1   3   1      143.88      129.71      7.98 o 
   2   3   1     8396.93     7899.79    301.82 o 
   3   3   1      252.86      238.57     13.39 o 
   4   3   1       48.45       47.53      6.04 o 
   5   3   1       44.22       62.03      7.23 o 
   6   3   1       12.54       19.16      5.90 o 
   7   3   1       12.02        4.83      6.44 o 
   8   3   1       12.72       32.36     12.53 o 
  -9   4   1        5.58        4.28     15.89 o 
  -8   4   1        2.00       14.42     10.78 o 
  -7   4   1       17.45       25.76      9.38 o 
  -6   4   1       15.43        6.30      8.02 o 
  -5   4   1      300.80      315.25     23.20 o 
  -4   4   1        1.48       -2.27      3.18 o 
  -3   4   1      935.74      969.79     41.33 o 
  -2   4   1       82.19       77.43      6.87 o 
  -1   4   1     1339.61     1226.71     49.10 o 
   0   4   1     2032.30     2162.39     83.66 o 
   1   4   1     1125.74     1121.84     45.94 o 
   2   4   1      103.95      115.72      6.70 o 
   3   4   1      210.26      216.91     10.86 o 
   4   4   1      340.37      375.68     17.16 o 
   5   4   1       17.00       19.62      5.07 o 
   6   4   1       26.30       30.01      6.69 o 
   7   4   1       61.07       36.74     11.25 o 
   8   4   1       20.51       30.56     23.53 o 
   9   4   1       39.36       41.55     18.33 o 
  -9   5   1        2.83       -0.61     16.50 o 
  -8   5   1        6.40        8.21      7.86 o 
  -7   5   1        1.28       -3.06      6.90 o 
  -6   5   1        2.64        8.65      6.78 o 
  -5   5   1       18.12       64.21      6.94 o 
  -4   5   1      820.81      761.96     29.95 o 
  -3   5   1       93.76       92.60     11.73 o 
  -2   5   1      468.57      471.81     21.70 o 
  -1   5   1      469.19      423.34     19.13 o 
   0   5   1      932.81      988.37     34.55 o 
   1   5   1      396.91      362.74     25.40 o 
   2   5   1      159.51      161.18      8.82 o 
   3   5   1      356.23      387.17     26.19 o 
   4   5   1      142.45      144.46      9.84 o 
   5   5   1       50.81       71.06      7.98 o 
   6   5   1      207.06      205.96     26.81 o 
   7   5   1        0.02       13.09      8.61 o 
   8   5   1       21.26       24.07     11.61 o 
   9   5   1       15.09       -5.50     12.22 o 
  -9   6   1       16.40       12.83     17.11 o 
  -8   6   1       33.83       21.76     13.63 o 
  -7   6   1       77.48       95.08     13.38 o 
  -6   6   1       27.99       35.35      9.05 o 
  -5   6   1       18.26       33.46      7.45 o 
  -4   6   1      150.30      165.35     10.16 o 
  -3   6   1      406.34      406.99     19.66 o 
  -2   6   1     1173.33     1088.32     45.46 o 
  -1   6   1     2775.45     2484.18     84.71 o 
   0   6   1      246.77      278.11     11.71 o 
   1   6   1     1264.21     1192.35     41.92 o 
   2   6   1     1151.04     1143.83     48.18 o 
   3   6   1      133.21      157.66     19.93 o 
   4   6   1     4454.80     4587.76    156.56 o 
   5   6   1      139.37      186.80     15.05 o 
   6   6   1       68.88       66.05     10.42 o 
   7   6   1       10.59        7.01      9.78 o 
   8   6   1        5.68        3.26      9.71 o 
   9   6   1        3.55       20.96     12.31 o 
  -9   7   1        5.44       11.61     16.50 o 
  -8   7   1       14.64       13.37      8.21 o 
  -7   7   1      114.02       85.23     12.46 o 
  -6   7   1       26.33       33.27     13.62 o 
  -5   7   1      331.56      334.99     20.93 o 
  -4   7   1      110.98      105.76      9.03 o 
  -3   7   1      121.87       99.60      6.60 o 
  -2   7   1      179.28      154.69     14.38 o 
  -1   7   1     1265.41     1162.13     41.28 o 
   0   7   1     1715.81     1774.57     61.49 o 
   1   7   1      128.79      129.17      7.07 o 
   2   7   1        2.66        2.78      2.21 o 
   3   7   1     4823.41     4843.09    164.27 o 
   4   7   1      284.59      280.76     14.46 o 
   5   7   1       45.36       66.49      7.68 o 
   6   7   1      396.23      457.97     30.75 o 
   7   7   1        2.56        3.03      8.48 o 
   8   7   1        2.79        2.02      9.49 o 
   9   7   1        0.00        7.17     11.01 o 
  -9   8   1        0.03       13.44     18.94 o 
  -8   8   1       88.01      104.73     18.36 o 
  -7   8   1       15.13       10.40      8.26 o 
  -6   8   1       12.74       -4.71     12.92 o 
  -5   8   1       41.14      117.61     20.52 o 
  -4   8   1       12.68        8.93      4.95 o 
  -3   8   1      288.26      276.65     16.85 o 
  -2   8   1      360.02      365.02     17.64 o 
  -1   8   1      672.58      695.28     26.13 o 
   0   8   1        0.05       -1.56      2.04 o 
   1   8   1      168.67      177.85     10.19 o 
   2   8   1      253.44      270.77     12.97 o 
   3   8   1        0.18        3.35      4.25 o 
   4   8   1      190.81      218.69     12.66 o 
   5   8   1       88.33      106.15     11.76 o 
   6   8   1       99.32       97.51     15.06 o 
   7   8   1        2.77       12.53      9.48 o 
   8   8   1       20.38       22.18     17.11 o 
   9   8   1        4.38       10.49     13.75 o 
  -9   9   1        7.26       20.16     19.55 o 
  -8   9   1       42.83       19.15     11.45 o 
  -7   9   1      112.42      111.57     14.29 o 
  -6   9   1       79.60       95.86     12.72 o 
  -5   9   1       40.59       76.83     19.41 o 
  -4   9   1      841.01      855.31     49.84 o 
  -3   9   1      419.69      402.76     17.70 o 
  -2   9   1     1054.33     1049.63     38.56 o 
  -1   9   1     2523.78     2509.81     86.23 o 
   0   9   1      968.87      997.57     36.37 o 
   1   9   1     1074.45     1057.57     38.33 o 
   2   9   1       58.66       65.02      5.62 o 
   3   9   1     1215.87     1156.37     50.65 o 
   4   9   1       51.89       52.51      6.53 o 
   5   9   1      134.48      135.36     13.07 o 
   6   9   1       37.55       57.76     12.96 o 
   7   9   1        0.05        7.04     11.92 o 
   8   9   1        0.02        0.16      8.59 o 
   9   9   1       42.15       37.14     13.95 o 
  -9  10   1        0.02       13.20     12.31 o 
  -8  10   1       50.74       35.81     12.94 o 
  -7  10   1       63.83       61.35     14.03 o 
  -6  10   1       23.85       14.09     10.22 o 
  -5  10   1      114.45      113.41     12.96 o 
  -4  10   1       59.92       75.11     22.00 o 
  -3  10   1       62.52       69.24      6.31 o 
  -2  10   1     2793.80     2760.92     95.37 o 
  -1  10   1       89.07       75.46      6.53 o 
   0  10   1      238.80      262.39     12.60 o 
   1  10   1        0.02       -0.64      1.92 o 
   2  10   1       67.38       67.17      8.03 o 
   3  10   1      162.09      166.76     13.02 o 
   4  10   1      196.49      210.78     12.59 o 
   5  10   1       47.42       76.14     17.63 o 
   6  10   1       78.60       75.74     14.90 o 
   7  10   1        0.07        0.75      8.61 o 
   8  10   1       53.05       61.03     15.73 o 
   9  10   1        0.39       14.29     12.08 o 
  -9  11   1       12.44       32.12     13.20 o 
  -8  11   1       12.32       19.61     11.53 o 
  -7  11   1        0.01        2.24     10.58 o 
  -6  11   1        4.27       16.22      8.43 o 
  -5  11   1      204.29      239.66     24.75 o 
  -4  11   1        5.55       -3.21      6.56 o 
  -3  11   1       30.79       26.11      4.77 o 
  -2  11   1        3.24        3.77      3.20 o 
  -1  11   1     1043.82     1088.77     40.35 o 
   0  11   1      585.92      558.36     22.60 o 
   1  11   1       16.04       16.66      3.99 o 
   2  11   1      193.18      180.62     12.07 o 
   3  11   1      329.27      343.49     16.31 o 
   4  11   1        2.45        1.99      4.81 o 
   5  11   1       27.25       49.56     13.81 o 
   6  11   1      112.83      149.77     20.31 o 
   7  11   1       53.62       70.47     21.39 o 
   8  11   1        0.00       15.24     11.01 o 
  -8  12   1        1.56       -3.49      8.88 o 
  -7  12   1      104.84       85.87     17.70 o 
  -6  12   1       27.99       31.30     15.38 o 
  -5  12   1       13.45       48.61     22.91 o 
  -4  12   1       93.55       79.52     10.53 o 
  -3  12   1      905.22      912.27     41.62 o 
  -2  12   1      168.12      167.73     10.51 o 
  -1  12   1     2551.42     2581.44     90.12 o 
   0  12   1      399.60      432.94     18.72 o 
   1  12   1      395.24      322.46     15.30 o 
   2  12   1      573.91      543.25     22.56 o 
   3  12   1        0.17        0.20      3.24 o 
   4  12   1      200.31      216.03     16.39 o 
   5  12   1       54.18       61.90     14.00 o 
   6  12   1       30.62       34.80     12.26 o 
   7  12   1       75.52      111.88     30.55 o 
   8  12   1        9.87       16.98     11.44 o 
  -8  13   1       19.02       18.09     12.01 o 
  -7  13   1      117.31      121.66     31.77 o 
  -6  13   1       10.27       24.81     12.04 o 
  -5  13   1       27.96       32.98     16.19 o 
  -4  13   1       10.21       16.54      6.40 o 
  -3  13   1       70.19       73.12      9.86 o 
  -2  13   1       16.11        7.20      4.59 o 
  -1  13   1       60.28       67.20      8.03 o 
   0  13   1       71.05       92.97      8.06 o 
   1  13   1        1.25       -1.39      3.16 o 
   2  13   1      226.85      219.88     12.32 o 
   3  13   1      521.51      554.23     23.78 o 
   4  13   1      128.40      105.47     11.94 o 
   5  13   1      504.54      455.60     80.66 o 
   6  13   1       48.69       76.13     16.20 o 
   7  13   1        7.53       12.34     11.40 o 
   8  13   1        7.71       10.42     11.88 o 
  -8  14   1        2.24        7.71     11.13 o 
  -7  14   1       62.42       61.79     15.30 o 
  -6  14   1       64.89       32.15     21.69 o 
  -5  14   1       59.08       74.03     15.41 o 
  -4  14   1       98.16      114.06     17.52 o 
  -3  14   1      296.85      270.14     30.23 o 
  -2  14   1       67.64       67.37      7.32 o 
  -1  14   1      892.71      920.68     35.74 o 
   0  14   1     1305.66     1473.01     53.84 o 
   1  14   1      283.07      259.94     14.98 o 
   2  14   1      149.59      163.37     10.81 o 
   3  14   1        2.02       -5.50      6.19 o 
   4  14   1       37.68       43.54     19.84 o 
   5  14   1        0.33       -5.03      8.35 o 
   6  14   1       58.50       52.30     14.52 o 
   7  14   1        0.01       10.81     11.01 o 
   8  14   1       11.42        3.95     10.08 o 
  -8  15   1        4.24       16.64     12.70 o 
  -7  15   1       92.91       73.52     17.27 o 
  -6  15   1       51.86       68.93     30.86 o 
  -5  15   1        0.16       31.64     12.01 o 
  -4  15   1       10.88        4.28      6.02 o 
  -3  15   1       87.12       93.26     14.46 o 
  -2  15   1       54.31       51.87      7.07 o 
  -1  15   1       46.49       49.06      7.14 o 
   0  15   1        0.68       -4.90      5.29 o 
   1  15   1        8.37        9.70      4.17 o 
   2  15   1      105.60      129.90     10.06 o 
   3  15   1        1.02        3.44      5.61 o 
   4  15   1       25.70        6.86      9.22 o 
   5  15   1        2.96       -1.98      7.98 o 
   6  15   1       43.30       33.42     22.30 o 
   7  15   1       98.80       81.74     17.90 o 
   8  15   1        1.43       18.33     13.83 o 
  -8  16   1       16.19       13.93     12.77 o 
  -7  16   1       76.70      112.84     21.17 o 
  -6  16   1       91.40       86.36     17.62 o 
  -5  16   1       26.26       14.20     10.57 o 
  -4  16   1       77.30       85.17     12.22 o 
  -3  16   1       93.02      116.05     13.01 o 
  -2  16   1        1.07       -0.04      4.17 o 
  -1  16   1       72.85       63.69      7.89 o 
   0  16   1       14.86       13.63      4.73 o 
   1  16   1      111.69      125.32     20.11 o 
   2  16   1      130.25      165.21     15.90 o 
   3  16   1       96.24      116.02     12.78 o 
   4  16   1      144.94      157.81     20.79 o 
   5  16   1      464.33      407.80     34.87 o 
   6  16   1        7.46       18.45     12.44 o 
   7  16   1       61.26       68.63     36.05 o 
   8  16   1        1.18        7.60     15.58 o 
  -8  17   1        3.66       18.43     14.05 o 
  -7  17   1       23.51       26.39     13.56 o 
  -6  17   1      160.42      162.65     24.09 o 
  -5  17   1       45.62       42.51     13.95 o 
  -4  17   1       34.00       27.32      9.20 o 
  -3  17   1      341.73      332.64     23.39 o 
  -2  17   1       28.29       35.44      7.81 o 
  -1  17   1      362.60      352.31     18.70 o 
   0  17   1       92.52      110.00     12.70 o 
   1  17   1      112.33      152.47     11.53 o 
   2  17   1      798.25      790.75     36.60 o 
   3  17   1      898.44      878.16     45.38 o 
   4  17   1      545.27      578.68     42.09 o 
   5  17   1       99.39      157.01     41.25 o 
   6  17   1       17.06        8.74     10.15 o 
   7  17   1        8.70        3.38     11.61 o 
  -7  18   1        7.96       -4.30     11.40 o 
  -6  18   1        9.60       17.58     12.22 o 
  -5  18   1       47.23       35.21     13.51 o 
  -4  18   1        0.07        0.06      6.87 o 
  -3  18   1       35.60       44.73      9.72 o 
  -2  18   1       73.75       62.21     10.08 o 
  -1  18   1        5.82        2.58      4.83 o 
   0  18   1        2.97       -2.04      4.35 o 
   1  18   1      101.47       98.17     11.14 o 
   2  18   1        4.05        5.32      6.40 o 
   3  18   1      999.88      951.25     46.24 o 
   4  18   1      200.63      189.82     23.11 o 
   5  18   1      103.21      127.23     21.31 o 
   6  18   1       12.88       16.09     11.45 o 
   7  18   1        0.05       -4.80     10.70 o 
  -7  19   1       47.91       50.20     20.16 o 
  -6  19   1       70.92      100.57     19.81 o 
  -5  19   1       88.19       82.10     17.65 o 
  -4  19   1        6.29        8.88      9.58 o 
  -3  19   1       30.83       31.99      8.88 o 
  -2  19   1        0.13        2.35      5.90 o 
  -1  19   1        0.22       -1.00      4.76 o 
   0  19   1       51.39       84.23     10.82 o 
   1  19   1       85.09       84.60      9.77 o 
   2  19   1      489.34      488.01     28.94 o 
   3  19   1      179.70      180.64     29.64 o 
   4  19   1      493.32      533.02     40.82 o 
   5  19   1       18.75       26.31     25.97 o 
   6  19   1       92.14       61.50     18.33 o 
   7  19   1        0.10       23.18     13.61 o 
  -7  20   1        0.00       -3.11     11.01 o 
  -6  20   1       40.89       59.75     17.03 o 
  -5  20   1       40.93       73.61     17.14 o 
  -4  20   1       21.86       17.63     12.09 o 
  -3  20   1        3.32        0.88      6.13 o 
  -2  20   1       85.10       88.50     18.60 o 
  -1  20   1        0.00       -5.36      5.10 o 
   0  20   1        1.57       12.47      5.82 o 
   1  20   1      378.91      333.30     18.95 o 
   2  20   1       19.85       13.06     13.74 o 
   3  20   1       41.07       53.42     14.05 o 
   4  20   1       52.52       37.95     13.06 o 
   5  20   1       63.79       65.45     16.35 o 
   6  20   1       21.38       21.91     12.94 o 
   7  20   1        0.15       -3.83     11.74 o 
  -7  21   1        8.74        4.89     11.73 o 
  -6  21   1        0.36       -0.56     11.74 o 
  -5  21   1        5.00       31.40     15.28 o 
  -4  21   1        7.21       -3.12     14.97 o 
  -3  21   1       67.92       75.67     15.58 o 
  -2  21   1        0.17        2.78      6.24 o 
  -1  21   1       25.53        6.64     13.27 o 
   0  21   1        6.77        2.02      5.73 o 
   1  21   1      111.59      124.41     12.18 o 
   2  21   1      127.58      114.25     14.83 o 
   3  21   1        2.87       16.00     22.61 o 
   4  21   1       14.26        5.92      9.04 o 
   5  21   1        8.66       10.33     19.86 o 
   6  21   1       10.57       38.38     13.81 o 
  -6  22   1       10.32       12.14     12.86 o 
  -5  22   1       10.28       15.40     12.77 o 
  -4  22   1       25.99       31.00     13.64 o 
  -3  22   1        2.12        7.54      7.68 o 
  -2  22   1      248.73      310.47     22.96 o 
  -1  22   1       52.56       26.60     13.33 o 
   0  22   1       30.56       44.39     11.20 o 
   1  22   1       45.68       47.65     10.47 o 
   2  22   1       40.79       35.07     13.74 o 
   3  22   1       56.00       31.77     14.67 o 
   4  22   1       51.49       60.62     16.80 o 
   5  22   1       24.32       29.48     12.51 o 
   6  22   1        0.11       -3.36     11.23 o 
  -6  23   1        1.30       23.57     13.32 o 
  -5  23   1        1.54        2.91     12.31 o 
  -4  23   1       11.33       -2.26     10.06 o 
  -3  23   1        1.88        8.97      8.06 o 
  -2  23   1        2.85        2.81      6.73 o 
  -1  23   1       18.49       10.62     11.72 o 
   0  23   1       15.31       27.77      7.61 o 
   1  23   1        1.64       -2.64      7.42 o 
   2  23   1        8.96       10.85      9.94 o 
   3  23   1       22.27       26.81     12.04 o 
   4  23   1        0.87        5.42      9.66 o 
   5  23   1       10.97       15.51     12.33 o 
   6  23   1        0.49       10.58     11.92 o 
  -5  24   1        0.05        7.95     12.86 o 
  -4  24   1        0.03       15.69     16.80 o 
  -3  24   1       10.21        3.26     10.39 o 
  -2  24   1        7.52        3.95      7.42 o 
  -1  24   1      189.82      158.77     34.97 o 
   0  24   1       40.57       39.42     13.33 o 
   1  24   1       13.75       -7.16     12.49 o 
   2  24   1        1.10       -6.97     21.39 o 
   3  24   1       12.46       10.59      9.78 o 
   4  24   1       19.38       41.18     18.33 o 
   5  24   1        6.08       25.40     13.51 o 
  -5  25   1        4.71       16.73     14.83 o 
  -4  25   1       28.27       20.74     13.60 o 
  -3  25   1        3.07       -0.26     11.64 o 
  -2  25   1       50.39       65.19     12.90 o 
  -1  25   1       44.64       45.06     10.16 o 
   0  25   1      276.71      221.80     25.39 o 
   1  25   1        0.49       -6.56      7.75 o 
   2  25   1        2.96        5.29      9.25 o 
   3  25   1      103.56      104.90     33.91 o 
   4  25   1        6.77        5.91     10.86 o 
   5  25   1        1.05       26.89     16.80 o 
  -5  26   1        1.95        8.27     11.63 o 
  -4  26   1        9.20       10.51     13.45 o 
  -3  26   1       29.40       16.23     12.76 o 
  -2  26   1       19.04       13.60     12.02 o 
  -1  26   1        3.59       -0.39      7.88 o 
   0  26   1        7.97       24.00     11.98 o 
   1  26   1       24.27       10.36     10.84 o 
   2  26   1       38.26       28.70     13.32 o 
   3  26   1        1.03       10.87     11.29 o 
   4  26   1        6.96       -2.98     10.78 o 
  -4  27   1       11.10       23.94     31.77 o 
  -3  27   1       14.98       21.89     13.78 o 
  -2  27   1        4.56        0.95     10.57 o 
  -1  27   1        2.16       -4.89     15.28 o 
   0  27   1        0.01       -6.25     10.36 o 
   1  27   1        6.45       11.00     16.50 o 
   2  27   1        0.65       19.77     18.03 o 
   3  27   1       24.98       35.24     13.90 o 
   4  27   1        4.71       33.10     14.02 o 
  -3  28   1       24.84       11.77     14.53 o 
  -2  28   1        0.07        0.35     13.06 o 
  -1  28   1        4.09      -21.23     20.78 o 
   0  28   1       35.61       27.51     16.50 o 
   1  28   1       11.20       11.61     14.05 o 
   2  28   1       19.25       28.33     15.73 o 
   3  28   1        2.14        9.13     11.38 o 
  -2  29   1       22.68       39.99     15.69 o 
  -1  29   1        0.35      -35.44     17.72 o 
   0  29   1       24.23       63.55     22.61 o 
   1  29   1        0.07        9.17     14.67 o 
   2  29   1        3.90       14.40     13.20 o 
  -1  30   1       22.69        3.67     23.22 o 
   0  30   1        1.36       -9.78     12.83 o 
   1  30   1        1.02        3.67     14.67 o 
  -9   0   2        0.09        3.67     16.50 o 
  -8   0   2        1.69       13.44     15.28 o 
  -7   0   2       61.49       78.22     22.61 o 
  -6   0   2      271.55      262.14     34.22 o 
  -5   0   2       51.50       36.57      8.95 o 
  -4   0   2    10141.09     9958.47    472.82 o 
  -3   0   2      177.27      208.27     15.54 o 
  -2   0   2    18870.72    17554.96    824.62 o 
  -1   0   2     7235.13     6664.77    455.24 o 
   0   0   2      902.20     1044.30     51.57 o 
   1   0   2     2285.43     2340.55    112.81 o 
   2   0   2     4118.43     4056.36    193.72 o 
   3   0   2       11.53        7.39      4.52 o 
   4   0   2       39.46       37.83      7.74 o 
   5   0   2      256.49      289.17     76.69 o 
   6   0   2      309.19      351.88     85.24 o 
   7   0   2       22.32       28.72     14.05 o 
   8   0   2       94.63       83.10     22.00 o 
  -9   1   2        5.35        0.28     11.13 o 
  -8   1   2       23.98       23.21     11.44 o 
  -7   1   2        7.75        1.37      8.85 o 
  -6   1   2       82.03       86.82     11.30 o 
  -5   1   2       23.80       75.03      7.79 o 
  -4   1   2     3958.47     4011.15    137.51 o 
  -3   1   2      471.99      449.08     18.54 o 
  -2   1   2     5013.24     4935.19    192.99 o 
  -1   1   2     4564.35     4483.00    174.99 o 
   0   1   2     5530.77     5706.39    190.61 o 
   1   1   2     2389.60     2289.08     77.86 o 
   2   1   2     2550.27     2558.89     87.53 o 
   3   1   2        6.08        6.21      2.87 o 
   4   1   2        1.45        5.62      3.79 o 
   5   1   2      484.55      465.31     33.07 o 
   6   1   2       97.89      111.69     17.54 o 
   7   1   2      382.32      427.40     34.10 o 
   8   1   2       11.72       15.06      9.91 o 
   9   1   2       79.69       56.22     20.16 o 
  -9   2   2        2.15        4.71     10.96 o 
  -8   2   2       14.73       10.94     24.14 o 
  -7   2   2       17.95       11.51     10.58 o 
  -6   2   2        3.46       -8.85      5.83 o 
  -5   2   2      241.56      269.63     14.84 o 
  -4   2   2     2400.35     2301.57     80.95 o 
  -3   2   2      206.93      239.96     11.81 o 
  -2   2   2     3266.83     3173.96    125.30 o 
  -1   2   2     6110.58     6043.68    202.10 o 
   0   2   2     1824.77     1771.72     70.97 o 
   1   2   2     2169.21     2073.73     82.81 o 
   2   2   2      447.07      408.16     16.34 o 
   3   2   2        9.02        7.17      3.53 o 
   4   2   2      590.48      583.86     23.93 o 
   5   2   2      289.17      333.37     17.26 o 
   6   2   2      135.99      130.02     13.43 o 
   7   2   2       46.41       50.56     14.36 o 
   8   2   2        8.73       10.79      8.79 o 
   9   2   2        1.29        6.11     14.05 o 
  -9   3   2        0.04        0.96     11.83 o 
  -8   3   2       19.50       15.18     11.44 o 
  -7   3   2       11.93       16.19     10.37 o 
  -6   3   2       11.10        6.95      6.56 o 
  -5   3   2      339.17      354.52     29.70 o 
  -4   3   2     1909.70     1989.88     70.63 o 
  -3   3   2      178.66      154.47     14.09 o 
  -2   3   2     1149.15     1199.80     49.59 o 
  -1   3   2       18.71       27.41      3.27 o 
   0   3   2     1537.39     1662.21     57.07 o 
   1   3   2      393.06      383.17     18.08 o 
   2   3   2      201.38      200.66     12.17 o 
   3   3   2     1869.95     1875.52     65.74 o 
   4   3   2     1155.56     1122.07     41.72 o 
   5   3   2       89.19       82.21      8.51 o 
   6   3   2       31.18       24.96      8.19 o 
   7   3   2       27.57       57.04     16.47 o 
   8   3   2       27.30       26.23     11.01 o 
   9   3   2       87.27       39.72     18.94 o 
  -9   4   2       10.25       16.03     25.97 o 
  -8   4   2        7.27       22.83     13.14 o 
  -7   4   2        9.04       15.98      7.99 o 
  -6   4   2        0.25        4.36      9.52 o 
  -5   4   2       54.01       43.78      8.59 o 
  -4   4   2      533.02      509.52     21.50 o 
  -3   4   2      834.76      870.43     47.48 o 
  -2   4   2     1235.58     1114.14     46.41 o 
  -1   4   2      269.85      266.38     11.28 o 
   0   4   2       39.23       45.47      3.97 o 
   1   4   2     4630.09     4614.87    181.18 o 
   2   4   2     8535.22     8314.79    324.17 o 
   3   4   2      606.90      639.60     25.01 o 
   4   4   2     1716.60     1761.83     62.79 o 
   5   4   2       16.82       10.06      5.56 o 
   6   4   2       12.44       18.11      6.74 o 
   7   4   2        0.80       -2.19      6.28 o 
   8   4   2        2.55       -0.61     11.61 o 
   9   4   2        0.29        9.17     14.67 o 
  -9   5   2       13.25       -3.15     13.44 o 
  -8   5   2        1.47       -9.68     14.97 o 
  -7   5   2       38.53       59.68     10.93 o 
  -6   5   2       28.25       26.47     12.14 o 
  -5   5   2       19.84       19.01      7.00 o 
  -4   5   2     1605.44     1668.06     59.52 o 
  -3   5   2        2.82        5.02      5.73 o 
  -2   5   2     1017.10      919.89     39.23 o 
  -1   5   2     1107.62     1059.70     43.54 o 
   0   5   2     1395.90     1381.47     48.27 o 
   1   5   2     2951.31     2941.93    117.27 o 
   2   5   2        5.72       10.30      3.99 o 
   3   5   2       37.46       57.75      5.82 o 
   4   5   2      425.44      410.78     18.44 o 
   5   5   2      221.04      217.97     20.87 o 
   6   5   2       37.85       61.98     10.36 o 
   7   5   2       17.17       24.23      7.79 o 
   8   5   2       22.91       16.50     15.28 o 
   9   5   2       81.38       98.38     26.28 o 
  -9   6   2        2.19       13.36     12.17 o 
  -8   6   2        5.97       30.05     12.51 o 
  -7   6   2        6.69        2.31      6.65 o 
  -6   6   2       16.36        5.80      7.01 o 
  -5   6   2      362.29      409.56     44.83 o 
  -4   6   2       20.01       26.05      8.79 o 
  -3   6   2      106.63      108.75     35.75 o 
  -2   6   2      120.06      140.92     13.05 o 
  -1   6   2      996.41      954.63     34.55 o 
   0   6   2     7856.40     7861.61    262.58 o 
   1   6   2      764.51      706.88     31.26 o 
   2   6   2     1588.33     1526.87     63.78 o 
   3   6   2      158.38      128.91     11.63 o 
   4   6   2        2.09       -6.42      3.21 o 
   5   6   2        0.61        8.18      7.72 o 
   6   6   2       21.54       20.78      7.24 o 
   7   6   2       32.11       13.88      7.70 o 
   8   6   2      106.73      143.47     21.55 o 
   9   6   2       11.60       14.67     15.28 o 
  -9   7   2        0.21       30.40     13.75 o 
  -8   7   2        0.01       -6.91      9.91 o 
  -7   7   2        9.40       23.70      8.41 o 
  -6   7   2       20.79       18.58     16.07 o 
  -5   7   2       48.59       59.77     10.08 o 
  -4   7   2     1609.09     1588.36     83.51 o 
  -3   7   2      332.45      386.79     20.61 o 
  -2   7   2      169.32      167.29     12.93 o 
  -1   7   2      252.07      252.27     19.14 o 
   0   7   2      147.10      157.76     15.15 o 
   1   7   2      406.15      371.57     18.58 o 
   2   7   2     3363.27     3422.45    136.76 o 
   3   7   2      862.68      916.62     34.51 o 
   4   7   2       61.67       70.43     13.36 o 
   5   7   2       18.27       20.49      6.63 o 
   6   7   2        3.58       13.03      6.73 o 
   7   7   2        6.94       12.93      7.36 o 
   8   7   2        7.61       33.21     25.05 o 
   9   7   2       14.40       21.39     15.28 o 
  -9   8   2       34.99       26.89     19.55 o 
  -8   8   2        0.13       -1.52      8.05 o 
  -7   8   2        5.13       11.31      9.29 o 
  -6   8   2       66.02       59.52     10.85 o 
  -5   8   2       24.08       32.28      8.25 o 
  -4   8   2      246.44      241.79     35.44 o 
  -3   8   2     4699.08     4497.67    176.81 o 
  -2   8   2      414.40      386.74     19.91 o 
  -1   8   2       13.43       16.05      3.97 o 
   0   8   2     2318.06     2280.39     78.81 o 
   1   8   2      176.37      184.63      9.34 o 
   2   8   2     1451.01     1558.14     65.68 o 
   3   8   2     1669.35     1653.10     70.27 o 
   4   8   2       20.64       20.14      6.20 o 
   5   8   2       29.20       25.98      7.52 o 
   6   8   2      120.05       91.39     12.42 o 
   7   8   2        2.47        9.82     10.08 o 
   8   8   2       17.14       21.67     12.22 o 
  -9   9   2        1.20       -1.83     15.89 o 
  -8   9   2        1.72       -7.89      7.64 o 
  -7   9   2        0.45       -7.65      9.00 o 
  -6   9   2        2.21        3.11      6.54 o 
  -5   9   2       23.74       35.92     10.71 o 
  -4   9   2      263.61      271.32     40.02 o 
  -3   9   2      844.26      890.16     40.46 o 
  -2   9   2       42.68       53.94      7.27 o 
  -1   9   2        9.08        7.55      3.03 o 
   0   9   2      224.59      258.51     15.88 o 
   1   9   2       15.39       17.01      3.94 o 
   2   9   2      111.50      123.91     10.70 o 
   3   9   2      155.02      172.88     17.87 o 
   4   9   2      101.82      139.95     25.79 o 
   5   9   2        5.07       12.32      6.15 o 
   6   9   2        1.29       -1.83      5.64 o 
   7   9   2        1.00       -7.90      8.22 o 
   8   9   2        0.99       19.13     13.44 o 
  -9  10   2        6.92       17.11     18.33 o 
  -8  10   2       26.63       28.87     14.58 o 
  -7  10   2       18.63        9.39      8.07 o 
  -6  10   2       52.61       67.81     19.30 o 
  -5  10   2      439.93      433.91     44.00 o 
  -4  10   2       33.36       25.31      8.15 o 
  -3  10   2     2026.97     1951.24     80.90 o 
  -2  10   2        3.78        8.25      3.10 o 
  -1  10   2      471.73      483.40     19.99 o 
   0  10   2     4122.85     4014.30    136.89 o 
   1  10   2     1052.02     1030.80     43.20 o 
   2  10   2        0.24       -1.68      2.24 o 
   3  10   2     1792.01     1760.48     93.09 o 
   4  10   2        1.72        2.82      4.65 o 
   5  10   2        0.00        8.52      6.15 o 
   6  10   2       82.39       71.53     16.41 o 
   7  10   2        6.22        1.22      9.07 o 
   8  10   2       19.19       25.26     19.86 o 
  -9  11   2        1.76       36.66     20.78 o 
  -8  11   2        0.00        4.41      8.93 o 
  -7  11   2        8.80        7.16      7.50 o 
  -6  11   2      118.20      100.94     13.79 o 
  -5  11   2       82.29       94.10     16.53 o 
  -4  11   2      148.22      159.11     14.44 o 
  -3  11   2        0.04        1.77      8.37 o 
  -2  11   2       49.34       39.54      5.08 o 
  -1  11   2        5.36        2.17      3.78 o 
   0  11   2      416.81      441.69     18.82 o 
   1  11   2      243.43      257.73     12.84 o 
   2  11   2      184.53      199.79     10.76 o 
   3  11   2      165.03      140.89     12.72 o 
   4  11   2       18.55       27.14      6.70 o 
   5  11   2       10.40       18.54     10.99 o 
   6  11   2        2.61       14.01      9.83 o 
   7  11   2       73.10       53.51     13.75 o 
   8  11   2       31.67       33.72     13.56 o 
  -8  12   2       15.36       36.83     14.39 o 
  -7  12   2       32.44       22.42      9.21 o 
  -6  12   2       36.22       23.82     10.95 o 
  -5  12   2       78.53      103.18     19.25 o 
  -4  12   2      248.21      240.97     32.07 o 
  -3  12   2      621.25      639.18     31.92 o 
  -2  12   2     2346.23     2504.02     87.96 o 
  -1  12   2      758.21      736.52     29.17 o 
   0  12   2      900.94      943.64     35.74 o 
   1  12   2      833.80      755.47     29.62 o 
   2  12   2      305.06      298.58     15.79 o 
   3  12   2      279.77      308.08     35.17 o 
   4  12   2        3.22       -0.94      4.96 o 
   5  12   2        2.59       -0.59      5.29 o 
   6  12   2        0.11        1.78      7.55 o 
   7  12   2       59.72       33.50     13.05 o 
   8  12   2        0.07       14.44     11.74 o 
  -8  13   2        7.28        8.19     11.57 o 
  -7  13   2        4.05       15.29      8.10 o 
  -6  13   2       12.39       22.06      8.78 o 
  -5  13   2      116.46      176.18     22.02 o 
  -4  13   2        0.78        4.74      7.67 o 
  -3  13   2      141.91      169.17     20.43 o 
  -2  13   2      150.39      156.87     13.34 o 
  -1  13   2       52.76       36.61      5.45 o 
   0  13   2       32.45       34.88      5.38 o 
   1  13   2      202.76      222.76     12.31 o 
   2  13   2       86.78       78.44     12.61 o 
   3  13   2        0.96        0.37      4.78 o 
   4  13   2      575.77      597.58     37.45 o 
   5  13   2      170.62      212.89     25.72 o 
   6  13   2       27.54       37.39     12.70 o 
   7  13   2        0.32       11.37      9.91 o 
   8  13   2       13.41       24.73     11.88 o 
  -8  14   2       15.98       38.51     14.68 o 
  -7  14   2       36.48       29.33     10.22 o 
  -6  14   2       35.36       39.58     13.92 o 
  -5  14   2        6.23       10.69      9.04 o 
  -4  14   2      434.61      424.06     26.64 o 
  -3  14   2       78.60       71.20     15.34 o 
  -2  14   2      372.11      367.94     25.33 o 
  -1  14   2     1207.45     1163.85     43.91 o 
   0  14   2      362.84      369.74     17.47 o 
   1  14   2      449.28      418.51     19.32 o 
   2  14   2      447.55      473.48     25.85 o 
   3  14   2      188.67      196.13     20.60 o 
   4  14   2       77.46       64.62     10.46 o 
   5  14   2      699.47      711.78     37.85 o 
   6  14   2       11.48       14.91     16.80 o 
   7  14   2        0.07        6.21      9.48 o 
   8  14   2       13.10       12.22     11.74 o 
  -8  15   2       20.09       23.71     19.25 o 
  -7  15   2       72.44       60.43     16.40 o 
  -6  15   2       11.70       -0.02     10.42 o 
  -5  15   2       11.46        1.89      9.22 o 
  -4  15   2       30.43       24.16      8.13 o 
  -3  15   2       44.55       65.12     10.21 o 
  -2  15   2      224.69      219.74     16.43 o 
  -1  15   2      278.09      274.65     17.64 o 
   0  15   2      259.45      250.50     18.53 o 
   1  15   2     1259.36     1127.37     42.75 o 
   2  15   2      372.01      350.60     23.22 o 
   3  15   2        7.21      -10.22      7.04 o 
   4  15   2       12.16        8.54      6.66 o 
   5  15   2        0.02        8.23     12.22 o 
   6  15   2       34.38       30.50     15.89 o 
   7  15   2        9.02       24.43     12.94 o 
   8  15   2        0.02        3.84     11.44 o 
  -8  16   2        4.66       12.28     11.57 o 
  -7  16   2        4.86        9.90     11.15 o 
  -6  16   2        6.93       21.31     21.69 o 
  -5  16   2       21.29       54.61     14.00 o 
  -4  16   2      233.92      225.43     33.69 o 
  -3  16   2       25.67       30.16     13.01 o 
  -2  16   2       98.69       64.43     13.62 o 
  -1  16   2     1076.06     1129.55     43.52 o 
   0  16   2        5.18        0.76      3.95 o 
   1  16   2     1825.17     1688.83     61.87 o 
   2  16   2     1504.35     1423.63     63.57 o 
   3  16   2      634.77      586.85     31.93 o 
   4  16   2      545.03      528.70     30.43 o 
   5  16   2        2.54       -0.31      8.95 o 
   6  16   2        0.00       13.34     10.58 o 
   7  16   2        1.27       15.78     10.86 o 
  -8  17   2        0.42        3.06     11.67 o 
  -7  17   2       44.64       22.89     14.47 o 
  -6  17   2        0.14       -1.26     10.86 o 
  -5  17   2       10.23       -3.37      6.93 o 
  -4  17   2        6.68       25.14      8.06 o 
  -3  17   2        4.39       -8.44      7.17 o 
  -2  17   2        5.17        7.94      6.40 o 
  -1  17   2        0.97       -0.32      4.31 o 
   0  17   2        0.92       -6.40      4.59 o 
   1  17   2       35.13       22.93      8.05 o 
   2  17   2      755.46      673.64     34.79 o 
   3  17   2       65.25       78.33     15.53 o 
   4  17   2       63.71       80.94     15.97 o 
   5  17   2       43.80       42.47     13.39 o 
   6  17   2       28.14       59.25     15.73 o 
   7  17   2       17.75       22.24     13.05 o 
  -7  18   2        3.94        8.10     11.83 o 
  -6  18   2       38.77       26.35     12.88 o 
  -5  18   2       59.76       63.22     12.02 o 
  -4  18   2       62.78       73.74     18.34 o 
  -3  18   2        5.02        0.27      5.97 o 
  -2  18   2      249.65      235.95     18.91 o 
  -1  18   2      329.15      318.81     32.51 o 
   0  18   2       54.03       72.64      9.44 o 
   1  18   2      347.67      333.83     23.67 o 
   2  18   2       95.73       98.62     13.40 o 
   3  18   2      692.17      666.65     35.56 o 
   4  18   2       95.62       58.55     24.44 o 
   5  18   2        0.02        4.07      9.66 o 
   6  18   2        0.81        9.52     11.44 o 
   7  18   2        0.29       16.99     14.36 o 
  -7  19   2        3.15        4.21     11.21 o 
  -6  19   2        1.87       53.51     16.13 o 
  -5  19   2        6.97        1.17      7.87 o 
  -4  19   2        0.04       -8.92      5.97 o 
  -3  19   2        1.41        2.73      6.69 o 
  -2  19   2       19.21       17.64      9.05 o 
  -1  19   2       36.96       34.22      8.25 o 
   0  19   2      235.72      234.33     21.78 o 
   1  19   2       88.77       99.32     17.65 o 
   2  19   2      772.55      732.42     37.87 o 
   3  19   2        5.23       15.36     10.64 o 
   4  19   2      118.28      135.12     20.69 o 
   5  19   2        0.05        1.75      9.24 o 
   6  19   2        0.15       -3.68      9.28 o 
   7  19   2        3.51        8.96     11.57 o 
  -7  20   2        0.37        8.00     12.31 o 
  -6  20   2       14.43        8.64     11.73 o 
  -5  20   2        9.31       28.31      9.99 o 
  -4  20   2      180.16      188.12     22.59 o 
  -3  20   2       90.69       93.26     15.07 o 
  -2  20   2      267.44      235.27     19.45 o 
  -1  20   2      200.87      206.10     17.71 o 
   0  20   2       21.68       13.52      7.72 o 
   1  20   2      420.61      423.37     50.82 o 
   2  20   2      239.06      259.86     20.92 o 
   3  20   2        3.54        7.67      7.49 o 
   4  20   2        2.56       12.35     10.42 o 
   5  20   2       18.42       21.18     12.51 o 
   6  20   2        4.99       12.94     14.36 o 
  -6  21   2        0.94       14.13     12.58 o 
  -5  21   2       36.29       33.16     17.72 o 
  -4  21   2        1.44        3.83      7.39 o 
  -3  21   2       52.71       50.46     10.83 o 
  -2  21   2       12.79        5.36      7.16 o 
  -1  21   2      130.31      144.16     15.46 o 
   0  21   2      133.49      155.58     35.95 o 
   1  21   2      186.53      210.37     18.81 o 
   2  21   2       54.38       30.88      9.44 o 
   3  21   2        8.03        1.54      6.82 o 
   4  21   2       57.54       57.28     14.90 o 
   5  21   2        4.47        8.09     10.51 o 
   6  21   2        1.88        6.01     13.75 o 
  -6  22   2        0.21        9.74     15.58 o 
  -5  22   2       10.64       10.93     13.75 o 
  -4  22   2        1.23        1.34      8.06 o 
  -3  22   2        1.18        2.77      7.65 o 
  -2  22   2      258.85      288.43     22.66 o 
  -1  22   2        3.55        0.63      6.57 o 
   0  22   2      299.40      344.91     30.21 o 
   1  22   2      551.03      523.88     31.84 o 
   2  22   2       54.08       66.41     12.22 o 
   3  22   2        7.08        3.64     13.44 o 
   4  22   2       37.68       26.11     26.89 o 
   5  22   2        6.18       11.00     12.22 o 
   6  22   2        5.51       11.30     12.53 o 
  -6  23   2        0.80       26.46     15.23 o 
  -5  23   2        0.28       -9.08     11.73 o 
  -4  23   2       19.62       20.18      9.73 o 
  -3  23   2        3.09        4.86      8.09 o 
  -2  23   2       87.66       96.09     15.81 o 
  -1  23   2       43.14       49.75     13.42 o 
   0  23   2      135.24      113.28     18.78 o 
   1  23   2       20.94       22.72      8.61 o 
   2  23   2       13.11       23.01     11.76 o 
   3  23   2        7.87       14.39     11.61 o 
   4  23   2       34.68       52.53     15.39 o 
   5  23   2       12.34       13.86     16.50 o 
  -5  24   2        0.08        8.07     12.20 o 
  -4  24   2        9.73       20.39     14.08 o 
  -3  24   2       20.97       19.33      9.27 o 
  -2  24   2       17.17       22.47     13.07 o 
  -1  24   2       16.30        0.16      9.17 o 
   0  24   2      122.40      115.86     25.97 o 
   1  24   2       17.45       17.04      9.62 o 
   2  24   2        7.43        7.37      8.04 o 
   3  24   2      120.12      122.85     28.11 o 
   4  24   2        0.72        4.89     10.27 o 
   5  24   2        7.77        9.84     12.88 o 
  -5  25   2       12.77       19.37     13.77 o 
  -4  25   2        0.22       14.97     13.42 o 
  -3  25   2       20.45       18.71     14.89 o 
  -2  25   2       20.42        6.71      9.80 o 
  -1  25   2        5.17       -8.22      9.35 o 
   0  25   2        3.64       19.46     12.31 o 
   1  25   2        3.99        0.54      9.54 o 
   2  25   2        3.64        7.52     10.13 o 
   3  25   2        0.60       29.23     12.04 o 
   4  25   2        4.25       35.05     14.05 o 
   5  25   2        3.26       14.27     22.00 o 
  -4  26   2        1.55        3.87     12.75 o 
  -3  26   2      157.07      151.97     18.43 o 
  -2  26   2       16.39        3.27     10.87 o 
  -1  26   2       23.44       20.49     12.95 o 
   0  26   2      129.80      177.45     50.72 o 
   1  26   2       33.01       39.10     13.80 o 
   2  26   2        8.62       11.85     10.39 o 
   3  26   2      109.21      151.30     80.96 o 
   4  26   2       15.49        7.98     20.47 o 
  -4  27   2        0.10       -4.06     12.04 o 
  -3  27   2        1.24      -10.53     10.71 o 
  -2  27   2       30.19       24.29     14.24 o 
  -1  27   2        0.05       12.02     12.09 o 
   0  27   2        3.45       -2.18     18.94 o 
   1  27   2        0.26        3.92     11.08 o 
   2  27   2        3.08        8.70     11.60 o 
   3  27   2       11.28       13.85     12.31 o 
  -3  28   2       29.78       38.61     32.39 o 
  -2  28   2       17.26        9.70     14.15 o 
  -1  28   2       55.67       48.05     16.19 o 
   0  28   2       71.72       92.26     19.51 o 
   1  28   2       76.51      102.66     26.89 o 
   2  28   2        8.43       -1.22     14.05 o 
   3  28   2       39.76       76.63     25.05 o 
  -2  29   2        0.22       20.74     19.86 o 
  -1  29   2        0.27      -20.70     11.00 o 
   0  29   2       16.91       33.40     15.49 o 
   1  29   2       21.66       -9.78     12.22 o 
   2  29   2       10.28       -7.33     12.22 o 
  -9   1   3        0.39       -0.23     11.64 o 
  -8   1   3        3.66        7.24     11.30 o 
  -7   1   3       49.29       93.52     21.39 o 
  -6   1   3      723.41      809.33     49.25 o 
  -5   1   3       42.36       73.46     10.11 o 
  -4   1   3      280.65      334.18     16.50 o 
  -3   1   3      554.30      570.35     23.05 o 
  -2   1   3        7.41       12.47      4.55 o 
  -1   1   3      452.06      428.86     20.10 o 
   0   1   3     2599.57     2594.29     88.79 o 
   1   1   3      656.04      666.82     25.15 o 
   2   1   3      377.25      391.56     16.34 o 
   3   1   3     2566.15     2428.85     84.80 o 
   4   1   3       19.16       23.74      4.85 o 
   5   1   3      115.70      137.86     18.81 o 
   6   1   3      486.19      373.58     61.41 o 
   7   1   3      309.66      271.29     30.55 o 
   8   1   3       20.45       28.35     11.44 o 
  -9   2   3        2.84       -3.56     11.30 o 
  -8   2   3        2.35       -1.66     11.30 o 
  -7   2   3        2.46       -2.21     13.44 o 
  -6   2   3      198.66      231.31     25.05 o 
  -5   2   3       53.05       83.92     11.11 o 
  -4   2   3      573.45      617.45     27.34 o 
  -3   2   3      251.61      235.79     13.74 o 
  -2   2   3      581.88      596.58     26.79 o 
  -1   2   3       23.53       26.25      4.49 o 
   0   2   3     1279.69     1371.04     56.51 o 
   1   2   3      528.73      561.64     21.60 o 
   2   2   3      165.81      184.60      9.43 o 
   3   2   3       13.29       19.14      3.71 o 
   4   2   3       39.04       46.25      7.70 o 
   5   2   3      366.42      391.98     28.01 o 
   6   2   3       48.11       89.87     25.36 o 
   7   2   3        3.12        3.96      7.55 o 
   8   2   3        5.10        1.60      8.42 o 
  -9   3   3        5.37       -4.80     12.31 o 
  -8   3   3       11.87        3.59     10.96 o 
  -7   3   3        1.72        4.52      9.71 o 
  -6   3   3      618.66      511.55     29.30 o 
  -5   3   3       14.92        8.92      6.71 o 
  -4   3   3     1576.19     1678.59     70.66 o 
  -3   3   3       68.12       65.78      6.96 o 
  -2   3   3       95.66       98.36      8.81 o 
  -1   3   3      221.66      229.64     10.82 o 
   0   3   3       39.74       35.49      4.76 o 
   1   3   3      749.21      701.66     26.42 o 
   2   3   3      130.32      143.49     11.99 o 
   3   3   3      264.37      275.03     28.31 o 
   4   3   3     1132.11     1098.53     49.37 o 
   5   3   3      203.09      215.45     22.84 o 
   6   3   3      106.35      135.12     18.88 o 
   7   3   3      529.92      573.29     93.80 o 
   8   3   3        0.07        7.76      9.28 o 
  -9   4   3        0.54        9.14     12.08 o 
  -8   4   3        2.08      -13.75      9.51 o 
  -7   4   3        1.13       14.74     10.96 o 
  -6   4   3      333.92      287.19     21.33 o 
  -5   4   3      119.08      113.21     12.70 o 
  -4   4   3     1299.08     1280.12     55.85 o 
  -3   4   3       85.67       80.96      7.43 o 
  -2   4   3     1813.35     1714.91     69.80 o 
  -1   4   3     1085.02     1122.30     46.21 o 
   0   4   3      418.78      478.41     18.94 o 
   1   4   3     2219.70     2132.45     86.81 o 
   2   4   3     2206.28     2065.98     85.13 o 
   3   4   3      110.55      117.22     16.30 o 
   4   4   3      146.33      138.00     12.74 o 
   5   4   3      152.88      157.40     22.24 o 
   6   4   3      174.39      176.87     16.39 o 
   7   4   3        4.90        9.26     14.36 o 
   8   4   3       86.42       91.68     27.19 o 
  -9   5   3        0.80        2.17     11.40 o 
  -8   5   3        8.62      -18.09      9.04 o 
  -7   5   3        0.05        1.82      8.85 o 
  -6   5   3       43.79       46.28     11.63 o 
  -5   5   3        3.02       17.05      7.50 o 
  -4   5   3        0.46       11.20      7.78 o 
  -3   5   3       29.76       35.13      8.95 o 
  -2   5   3       29.00       20.36      4.91 o 
  -1   5   3      843.30      826.43     30.82 o 
   0   5   3     2477.49     2647.02     91.01 o 
   1   5   3     2493.97     2785.33    112.20 o 
   2   5   3     4191.39     4316.38    171.98 o 
   3   5   3       36.31       22.25      5.62 o 
   4   5   3       96.52       86.10     10.22 o 
   5   5   3      106.23       88.60     11.34 o 
   6   5   3        9.13        6.41      8.43 o 
   7   5   3       11.38       20.25      9.66 o 
   8   5   3        1.50       15.68     13.44 o 
  -9   6   3        0.52        7.47     12.70 o 
  -8   6   3        4.07        7.89     10.57 o 
  -7   6   3        0.07       -5.50      9.17 o 
  -6   6   3       16.76       11.41      7.84 o 
  -5   6   3      178.08      200.41     16.55 o 
  -4   6   3       19.64       21.83      9.28 o 
  -3   6   3        9.16        3.07      4.54 o 
  -2   6   3       41.82       39.10      7.85 o 
  -1   6   3      597.96      582.44     22.85 o 
   0   6   3     2693.81     2889.15     99.02 o 
   1   6   3      230.94      310.01     16.90 o 
   2   6   3     1923.95     2181.19     90.10 o 
   3   6   3      102.89      124.58     15.83 o 
   4   6   3       38.23       35.36      7.39 o 
   5   6   3       17.08       27.13      7.00 o 
   6   6   3        4.35        9.08      8.37 o 
   7   6   3       61.04       61.28     14.18 o 
   8   6   3       15.71       20.78     15.89 o 
  -9   7   3        5.99        9.78     29.33 o 
  -8   7   3        3.95       11.61     11.67 o 
  -7   7   3        3.20        3.16      7.62 o 
  -6   7   3        0.27       -2.44      7.04 o 
  -5   7   3      164.05      154.94     19.96 o 
  -4   7   3       65.47       99.70     16.80 o 
  -3   7   3      142.53      146.40     12.58 o 
  -2   7   3       10.94       11.50      4.85 o 
  -1   7   3      221.85      209.99     10.87 o 
   0   7   3       16.55       22.89      6.61 o 
   1   7   3     1353.10     1407.41     59.69 o 
   2   7   3      415.39      365.09     20.59 o 
   3   7   3      206.35      216.08     24.28 o 
   4   7   3      518.96      506.33     27.54 o 
   5   7   3      300.57      282.29     20.18 o 
   6   7   3       40.79       37.22      8.62 o 
   7   7   3        2.32        0.38      6.58 o 
   8   7   3       32.19       22.00     15.28 o 
  -9   8   3        0.32        1.23     12.94 o 
  -8   8   3        0.04       -7.06      8.79 o 
  -7   8   3        7.00       10.45      8.16 o 
  -6   8   3       80.23       94.68     13.15 o 
  -5   8   3       77.36       92.82     15.73 o 
  -4   8   3       17.36       19.93     17.42 o 
  -3   8   3        6.71       11.22      5.63 o 
  -2   8   3        0.00       -2.16      2.24 o 
  -1   8   3      146.84      157.68      9.42 o 
   0   8   3      240.08      248.37     12.09 o 
   1   8   3     1733.14     1712.83     71.68 o 
   2   8   3       34.65       47.75      7.50 o 
   3   8   3      139.87      132.86     17.80 o 
   4   8   3        2.82        5.79      5.12 o 
   5   8   3        0.68        9.06      6.09 o 
   6   8   3        5.81        8.00      6.64 o 
   7   8   3        4.73        2.19      7.01 o 
   8   8   3       27.03       29.33     15.28 o 
  -9   9   3        4.17        0.92     12.53 o 
  -8   9   3        0.45        4.48     17.11 o 
  -7   9   3        0.03       11.31      8.20 o 
  -6   9   3      359.42      369.06     25.15 o 
  -5   9   3       24.48       21.78     11.61 o 
  -4   9   3        8.07       33.08      9.81 o 
  -3   9   3      177.76      150.47     13.30 o 
  -2   9   3        9.84       10.20      4.91 o 
  -1   9   3      762.63      772.94     29.69 o 
   0   9   3     3452.97     3745.18    146.51 o 
   1   9   3      914.85      887.54     42.42 o 
   2   9   3      531.91      486.66     25.26 o 
   3   9   3       85.40      108.95     11.51 o 
   4   9   3      214.21      181.82     15.54 o 
   5   9   3      280.44      313.47     33.41 o 
   6   9   3       11.12       15.66      7.66 o 
   7   9   3      130.42      139.56     16.77 o 
   8   9   3        0.12        3.06     12.22 o 
  -8  10   3        0.01       -5.78     11.01 o 
  -7  10   3       12.95       18.51      9.16 o 
  -6  10   3        1.16        4.66      7.09 o 
  -5  10   3      131.37      114.56     18.01 o 
  -4  10   3      240.64      259.30     19.20 o 
  -3  10   3       27.00       32.42      7.13 o 
  -2  10   3       52.12       59.98     11.26 o 
  -1  10   3      831.49      816.84     31.68 o 
   0  10   3      190.81      227.67     18.27 o 
   1  10   3      651.17      635.82     26.28 o 
   2  10   3      186.21      193.71     20.16 o 
   3  10   3      375.19      397.64     31.58 o 
   4  10   3        5.74        9.00      9.26 o 
   5  10   3       13.85        7.66      9.00 o 
   6  10   3       10.21       11.44      7.08 o 
   7  10   3        0.89       -5.52      8.22 o 
   8  10   3        0.08       16.50     15.89 o 
  -8  11   3        5.27       18.71     10.18 o 
  -7  11   3       31.47       24.38      9.68 o 
  -6  11   3        3.76        0.82      7.13 o 
  -5  11   3       37.68       30.07     25.36 o 
  -4  11   3       33.91       32.65     14.49 o 
  -3  11   3        6.42        5.62      5.56 o 
  -2  11   3       11.88        3.36      4.37 o 
  -1  11   3      345.07      362.40     28.14 o 
   0  11   3      236.73      256.77     13.18 o 
   1  11   3      312.73      272.29     17.51 o 
   2  11   3       97.54      104.29     11.04 o 
   3  11   3      108.34       97.93     11.28 o 
   4  11   3      117.53      108.72     13.67 o 
   5  11   3      123.97      138.34     25.72 o 
   6  11   3       39.61       33.34      8.72 o 
   7  11   3        6.94       12.53     10.26 o 
   8  11   3        0.01       10.75     10.96 o 
  -8  12   3        0.38        5.80      8.97 o 
  -7  12   3       18.28       18.43      8.95 o 
  -6  12   3       48.41       24.92     11.64 o 
  -5  12   3       83.27       77.99     15.30 o 
  -4  12   3        6.82       15.43     10.55 o 
  -3  12   3      110.29      119.64     13.65 o 
  -2  12   3      210.33      244.29     39.58 o 
  -1  12   3       76.48       93.16      7.77 o 
   0  12   3      109.51      122.67      8.94 o 
   1  12   3      323.42      311.62     23.55 o 
   2  12   3      169.07      200.62     15.76 o 
   3  12   3       34.86       39.44      8.29 o 
   4  12   3      326.06      351.67     26.29 o 
   5  12   3       47.12       64.10     14.82 o 
   6  12   3       26.80       38.49      9.53 o 
   7  12   3       56.42       52.25     14.69 o 
   8  12   3        0.92       12.47     12.08 o 
  -8  13   3       34.99       16.99     10.06 o 
  -7  13   3       18.50       20.97      9.87 o 
  -6  13   3        0.01        9.65     10.70 o 
  -5  13   3        6.73       23.77     11.64 o 
  -4  13   3        0.57        0.57      5.78 o 
  -3  13   3      148.05      159.24     15.16 o 
  -2  13   3       82.16       91.81     14.87 o 
  -1  13   3      147.52      183.12     14.82 o 
   0  13   3      144.16      168.56     11.03 o 
   1  13   3      154.80      189.83     14.98 o 
   2  13   3      336.24      304.16     20.06 o 
   3  13   3      539.30      579.02     31.01 o 
   4  13   3       41.73       37.42      8.60 o 
   5  13   3       38.13       55.44     10.55 o 
   6  13   3      145.31      100.60     13.74 o 
   7  13   3        0.37       -2.32     11.92 o 
  -8  14   3        1.86        8.89     13.46 o 
  -7  14   3        1.91        7.96      9.24 o 
  -6  14   3        0.53       26.24     12.77 o 
  -5  14   3      105.63      148.92     22.91 o 
  -4  14   3        5.57        7.06      8.87 o 
  -3  14   3       45.08       35.05     14.02 o 
  -2  14   3      579.81      622.30     31.74 o 
  -1  14   3      423.71      424.93     29.19 o 
   0  14   3      346.86      314.52     16.27 o 
   1  14   3       86.16       78.31     10.45 o 
   2  14   3      716.41      706.16     43.41 o 
   3  14   3        5.87        3.11      5.66 o 
   4  14   3        5.14       -0.26      6.11 o 
   5  14   3      103.01       93.82     13.75 o 
   6  14   3        2.00        7.00      8.79 o 
   7  14   3       49.89       47.57     13.92 o 
  -8  15   3       16.33       19.40     11.03 o 
  -7  15   3       27.56       31.00     10.77 o 
  -6  15   3        0.34        9.39     12.83 o 
  -5  15   3       38.99       31.85      9.75 o 
  -4  15   3       57.80       63.33     15.32 o 
  -3  15   3       21.27       13.96      7.80 o 
  -2  15   3       27.45       38.47      8.20 o 
  -1  15   3      151.34      172.51     14.51 o 
   0  15   3      161.50      204.91     28.47 o 
   1  15   3      621.78      639.74     32.67 o 
   2  15   3      199.43      185.06     50.11 o 
   3  15   3      940.54      924.82     45.25 o 
   4  15   3       74.10       76.93     15.28 o 
   5  15   3       38.16       31.32     15.45 o 
   6  15   3       85.13      121.56     20.73 o 
   7  15   3        4.36       10.58     10.86 o 
  -8  16   3        0.94        5.10     11.92 o 
  -7  16   3        0.34       -3.77      8.25 o 
  -6  16   3       28.25        5.12     16.19 o 
  -5  16   3       22.44       12.49      7.92 o 
  -4  16   3        4.42       -5.75      6.59 o 
  -3  16   3       10.34        9.96      6.96 o 
  -2  16   3       43.20       66.77     11.34 o 
  -1  16   3        1.38        5.81      5.59 o 
   0  16   3      694.70      723.66     36.09 o 
   1  16   3      735.51      641.07     33.24 o 
   2  16   3       14.56       39.80      8.93 o 
   3  16   3      637.40      522.25     43.38 o 
   4  16   3       58.84       47.10     10.06 o 
   5  16   3       31.53       47.64     10.14 o 
   6  16   3        8.42       16.47      9.98 o 
   7  16   3       14.27       52.21     15.48 o 
  -7  17   3        1.07       27.59     10.82 o 
  -6  17   3        3.06       10.27     19.55 o 
  -5  17   3       12.48       46.72     10.95 o 
  -4  17   3       89.62       82.19     20.24 o 
  -3  17   3       12.15        8.98      6.98 o 
  -2  17   3      280.77      242.59     23.76 o 
  -1  17   3        9.88       12.97      6.64 o 
   0  17   3      947.28      961.39     45.93 o 
   1  17   3        4.50       -2.01      5.91 o 
   2  17   3       21.78       18.26      7.93 o 
   3  17   3       16.76       16.21     10.42 o 
   4  17   3        0.21        0.25      5.85 o 
   5  17   3        4.33       13.65     12.22 o 
   6  17   3       47.36       83.10     37.58 o 
   7  17   3       14.60       35.16     12.74 o 
  -7  18   3        1.61      -10.40      7.88 o 
  -6  18   3        0.61        6.36     11.61 o 
  -5  18   3        5.61        4.68      8.29 o 
  -4  18   3        1.12        7.21      7.18 o 
  -3  18   3      115.49      134.00     15.39 o 
  -2  18   3        0.22        2.34      6.34 o 
  -1  18   3      699.73      664.18     55.46 o 
   0  18   3       32.70       37.00      9.13 o 
   1  18   3      393.61      408.30     32.38 o 
   2  18   3      782.71      707.47     37.13 o 
   3  18   3        0.01        1.82      6.63 o 
   4  18   3       67.51       56.52     14.26 o 
   5  18   3       11.01        8.58      9.91 o 
   6  18   3        3.84        6.60     10.78 o 
  -7  19   3        9.44        3.38     12.88 o 
  -6  19   3        1.97        3.01     11.53 o 
  -5  19   3       13.36       11.40      9.30 o 
  -4  19   3        4.10       -4.68      6.79 o 
  -3  19   3       42.25       55.57     11.11 o 
  -2  19   3        1.28       -0.64      6.61 o 
  -1  19   3      211.26      219.55     33.91 o 
   0  19   3      723.26      744.86     47.87 o 
   1  19   3       82.91       89.78     21.02 o 
   2  19   3      127.30      115.90     17.38 o 
   3  19   3       64.00       94.99     13.96 o 
   4  19   3      122.06      121.17     20.35 o 
   5  19   3        0.00        2.74      9.91 o 
   6  19   3       15.11       15.95     12.26 o 
  -6  20   3       24.50       33.03     27.19 o 
  -5  20   3        0.24       12.24     12.96 o 
  -4  20   3        6.25       14.13     16.72 o 
  -3  20   3       83.22       73.77     16.03 o 
  -2  20   3       80.77      107.38     14.08 o 
  -1  20   3       31.34       21.90     20.47 o 
   0  20   3        0.25       -6.55      6.37 o 
   1  20   3      260.77      264.21     22.70 o 
   2  20   3        0.18        7.47      7.27 o 
   3  20   3       13.74       15.98      7.97 o 
   4  20   3        0.88        5.45      7.93 o 
   5  20   3        8.96       17.62     12.26 o 
   6  20   3       13.61        6.60     22.00 o 
  -6  21   3        0.39       12.95     12.30 o 
  -5  21   3        8.72       17.67     10.12 o 
  -4  21   3        4.46       -1.93      7.16 o 
  -3  21   3       66.98       73.15     17.61 o 
  -2  21   3       69.42      124.22     15.61 o 
  -1  21   3        2.72       10.92     10.13 o 
   0  21   3       16.59        3.67      8.35 o 
   1  21   3        1.94       -7.04      6.38 o 
   2  21   3       93.29       92.28     29.95 o 
   3  21   3      163.16      174.61     18.79 o 
   4  21   3       11.07       21.34     11.21 o 
   5  21   3        6.05       11.61     10.96 o 
   6  21   3        2.02       14.63     11.21 o 
  -6  22   3        1.03        7.94     15.58 o 
  -5  22   3        0.60       11.24      9.79 o 
  -4  22   3       63.62       43.10     14.05 o 
  -3  22   3        3.11       -3.93      7.61 o 
  -2  22   3        9.63        0.05     22.61 o 
  -1  22   3       31.12       18.59     12.53 o 
   0  22   3      136.56      123.19     19.53 o 
   1  22   3       18.08        3.41      6.93 o 
   2  22   3       38.38       48.82     12.54 o 
   3  22   3       22.23       22.78      9.56 o 
   4  22   3       43.47       57.79     15.10 o 
   5  22   3       12.27        4.51     10.71 o 
  -5  23   3       37.44       41.01     19.57 o 
  -4  23   3        1.21       17.01      9.59 o 
  -3  23   3       98.56       88.32     15.33 o 
  -2  23   3       19.16       10.30     11.73 o 
  -1  23   3      198.31      201.03     25.92 o 
   0  23   3        4.47       -5.56      9.24 o 
   1  23   3       37.65       41.34     30.25 o 
   2  23   3       20.16       34.23     10.44 o 
   3  23   3       18.20        6.31      7.98 o 
   4  23   3       17.13       17.97     11.92 o 
   5  23   3       46.81       37.67     19.86 o 
  -5  24   3       14.21       21.21     10.66 o 
  -4  24   3       30.01       40.32     12.22 o 
  -3  24   3        8.62        4.60      9.58 o 
  -2  24   3       51.90       27.50     29.33 o 
  -1  24   3       74.64       97.38     19.06 o 
   0  24   3        2.70        8.27     10.62 o 
   1  24   3       60.43       79.19     25.36 o 
   2  24   3       43.56       51.82     12.50 o 
   3  24   3        0.00        5.54     10.13 o 
   4  24   3        1.65        6.90     10.70 o 
  -4  25   3       12.83       24.92     14.23 o 
  -3  25   3        1.33      -16.30     14.36 o 
  -2  25   3       13.51        8.65     11.75 o 
  -1  25   3        1.67       -2.25     10.13 o 
   0  25   3       12.95        2.68      8.63 o 
   1  25   3       23.05       25.54     11.57 o 
   2  25   3       84.06       79.36     16.69 o 
   3  25   3        9.24       24.56     16.19 o 
   4  25   3       68.16       87.46     26.58 o 
  -4  26   3        3.89       -0.97     10.10 o 
  -3  26   3        1.56        2.44     12.20 o 
  -2  26   3        8.91        7.24     24.14 o 
  -1  26   3        1.80        7.53     13.06 o 
   0  26   3        6.12        3.84     11.15 o 
   1  26   3       11.28       -7.10      9.35 o 
   2  26   3        7.55        6.54     11.30 o 
   3  26   3        0.58       18.07     15.89 o 
  -3  27   3        4.77      -12.70     11.08 o 
  -2  27   3        0.11       -0.92     11.64 o 
  -1  27   3       76.08       37.47     21.08 o 
   0  27   3        2.62        8.55     12.43 o 
   1  27   3       34.81       30.13     14.53 o 
   2  27   3        9.10        3.67     14.05 o 
   3  27   3        2.20       19.58     24.75 o 
  -2  28   3       69.75       54.66     24.44 o 
  -1  28   3        9.34       20.37     32.39 o 
   0  28   3        7.39        5.45     12.18 o 
   1  28   3       59.60       98.55     20.34 o 
   2  28   3       21.37       25.66     17.11 o 
   0  29   3        1.79       -6.77     13.44 o 
  -9   0   4        9.17      -22.00     16.50 o 
  -8   0   4        0.04      -12.83     15.89 o 
  -7   0   4       40.43       29.33     18.33 o 
  -6   0   4      135.96       96.55     25.05 o 
  -5   0   4      225.87      245.03     33.61 o 
  -4   0   4      257.45      260.75     24.75 o 
  -3   0   4      124.67      114.57     12.83 o 
  -1   0   4      139.29      122.20     18.64 o 
   0   0   4     1314.81     1408.34     71.63 o 
   1   0   4      578.25      582.16     32.88 o 
   2   0   4      601.45      563.29     32.26 o 
   3   0   4     1075.37      999.79     53.59 o 
   4   0   4       25.13       37.89     14.67 o 
   5   0   4      804.37      795.59     72.10 o 
   6   0   4      125.74      150.93     30.55 o 
   7   0   4       60.02       44.61     18.33 o 
   8   0   4       18.23       27.50     17.72 o 
  -9   1   4        1.43      -17.86     10.96 o 
  -8   1   4      182.63      111.41     43.38 o 
  -7   1   4        4.02       -1.21     10.53 o 
  -6   1   4      173.58      227.64     25.48 o 
  -5   1   4      141.73      142.64     36.97 o 
  -4   1   4      429.09      379.86     22.10 o 
  -3   1   4        5.54        8.60      4.16 o 
  -2   1   4       20.56       23.22      6.48 o 
  -1   1   4      131.33      119.44      9.53 o 
   0   1   4      872.48      908.67     34.07 o 
   1   1   4      382.68      379.14     28.93 o 
   2   1   4        1.37        0.42      2.60 o 
   3   1   4        0.02        2.65      5.09 o 
   4   1   4        0.69        5.48      6.17 o 
   5   1   4     1494.55     1512.36    120.99 o 
   6   1   4       30.35       30.86     10.80 o 
   7   1   4       48.08       13.10      9.48 o 
   8   1   4        8.79        4.95      9.83 o 
  -9   2   4        1.73        3.13     13.65 o 
  -8   2   4       55.14       44.72     15.33 o 
  -7   2   4       13.52       18.64     12.10 o 
  -6   2   4      298.13      339.75     30.68 o 
  -5   2   4        6.26       36.01     11.44 o 
  -4   2   4       46.21       45.43     12.48 o 
  -3   2   4     2270.98     2253.82     92.06 o 
  -2   2   4     1154.12     1156.96     49.50 o 
  -1   2   4      244.82      279.65     15.95 o 
   0   2   4     4223.83     4265.68    169.29 o 
   1   2   4        2.79       -1.44      2.06 o 
   2   2   4      131.58      109.75      7.67 o 
   3   2   4     2016.88     1945.13     81.86 o 
   4   2   4      400.43      382.99     22.57 o 
   5   2   4      284.61      282.23     27.21 o 
   6   2   4      136.15      128.38     19.39 o 
   7   2   4       14.28        8.85      9.69 o 
   8   2   4        0.10        8.87     10.39 o 
  -9   3   4        3.56      -11.97     11.44 o 
  -8   3   4       38.66       14.84     12.44 o 
  -7   3   4        1.31        8.52     10.13 o 
  -6   3   4      215.52      195.60     23.09 o 
  -5   3   4       43.43       91.28     24.54 o 
  -4   3   4       83.42       94.33     11.43 o 
  -3   3   4      102.55      109.16      9.70 o 
  -2   3   4       54.89       67.30      6.44 o 
  -1   3   4      189.54      219.51     11.58 o 
   0   3   4     1448.98     1650.84     68.84 o 
   1   3   4      639.29      691.46     26.97 o 
   2   3   4      126.43      136.38     11.50 o 
   3   3   4      180.74      184.50     14.39 o 
   4   3   4     1099.47     1071.84     49.10 o 
   5   3   4      162.05      177.66     43.69 o 
   6   3   4        9.53       -0.07     12.53 o 
   7   3   4       45.43       33.86     12.74 o 
   8   3   4        5.82        5.34     10.15 o 
  -9   4   4        1.17       -6.11     11.23 o 
  -8   4   4        1.75        3.16     11.21 o 
  -7   4   4       17.12       19.82     13.14 o 
  -6   4   4       30.53        9.34     10.39 o 
  -5   4   4      121.31      149.76     15.11 o 
  -4   4   4       24.56       26.29     16.80 o 
  -3   4   4      120.06      100.25     13.39 o 
  -2   4   4     1704.45     1652.31     59.39 o 
  -1   4   4     2457.25     2449.69     85.39 o 
   0   4   4     2298.43     2419.12     84.28 o 
   1   4   4     1595.53     1631.94     68.70 o 
   2   4   4      738.07      778.97     36.31 o 
   3   4   4      201.14      204.29     15.20 o 
   4   4   4       27.13       26.60      8.14 o 
   5   4   4        8.92       18.51      9.47 o 
   6   4   4       56.26       63.41     13.83 o 
   7   4   4      148.96      106.04     28.11 o 
   8   4   4        0.28       13.53     10.42 o 
  -9   5   4        1.35       28.71     15.58 o 
  -8   5   4        0.66        4.20     11.30 o 
  -7   5   4        0.30       -3.41      8.79 o 
  -6   5   4      319.06      393.05     87.99 o 
  -5   5   4       13.72       27.61     14.43 o 
  -4   5   4        0.01       -8.02      7.03 o 
  -3   5   4      105.21      122.55     14.26 o 
  -2   5   4      295.04      311.63     15.22 o 
  -1   5   4       44.79       39.73      6.35 o 
   0   5   4       37.30       51.81      5.69 o 
   1   5   4      883.52      861.29     32.70 o 
   2   5   4        7.26        5.12      4.08 o 
   3   5   4      115.37       97.63     10.69 o 
   4   5   4      165.51      164.69     14.82 o 
   5   5   4        8.63        5.22      5.66 o 
   6   5   4       52.19       47.98     13.21 o 
   7   5   4      200.79      166.85     42.16 o 
   8   5   4        4.31        6.62      9.91 o 
  -9   6   4        0.00        3.29     12.74 o 
  -8   6   4       47.20       39.41     15.55 o 
  -7   6   4       57.25       37.02     13.37 o 
  -6   6   4      123.63      105.97     14.35 o 
  -5   6   4       39.46       39.85      9.44 o 
  -4   6   4      334.65      334.06     31.47 o 
  -3   6   4       68.67       69.67     15.41 o 
  -2   6   4       87.67       89.67      9.00 o 
  -1   6   4     1259.33     1200.82     50.31 o 
   0   6   4      133.27      169.37     10.13 o 
   1   6   4      526.21      475.20     19.76 o 
   2   6   4     1390.13     1254.37     55.25 o 
   3   6   4       21.88       25.08      8.92 o 
   4   6   4        2.18        2.65      5.67 o 
   5   6   4       36.32       22.53      7.50 o 
   6   6   4      350.58      340.01     31.76 o 
   7   6   4        6.32        7.65     10.69 o 
   8   6   4        2.12       16.05     10.70 o 
  -8   7   4        0.26       -1.68     11.21 o 
  -7   7   4        3.21        7.89     20.47 o 
  -6   7   4       67.28       84.79     20.99 o 
  -5   7   4       11.89       42.25     18.94 o 
  -4   7   4       21.48       33.61     11.23 o 
  -3   7   4        7.36       65.22     36.40 o 
  -2   7   4     1821.95     1803.85     74.83 o 
  -1   7   4     1327.49     1342.04     49.10 o 
   0   7   4      281.60      344.94     16.23 o 
   1   7   4       47.76       27.61      7.61 o 
   2   7   4      459.84      424.42     44.44 o 
   3   7   4       19.30       17.33      5.70 o 
   4   7   4      296.29      267.26     19.46 o 
   5   7   4      112.51      131.61     14.38 o 
   6   7   4       96.36      124.16     26.89 o 
   7   7   4        4.36        7.48      9.71 o 
   8   7   4        0.11        1.65     10.09 o 
  -8   8   4        0.35        4.19     11.40 o 
  -7   8   4       26.47       20.76     11.88 o 
  -6   8   4        0.82        0.63      7.25 o 
  -5   8   4      262.71      353.84     30.21 o 
  -4   8   4      269.69      262.20     25.66 o 
  -3   8   4       37.26       40.41      8.21 o 
  -2   8   4      135.98      152.12     13.39 o 
  -1   8   4      186.41      169.32     10.54 o 
   0   8   4       13.41       11.32      3.77 o 
   1   8   4        1.65       -0.43      3.75 o 
   2   8   4        9.58        6.91      4.91 o 
   3   8   4       51.14       34.99      7.73 o 
   4   8   4      135.73      158.53     15.23 o 
   5   8   4      134.35      103.59     16.35 o 
   6   8   4       10.06       21.43      7.97 o 
   7   8   4        0.73       17.84     10.13 o 
   8   8   4        6.95        4.89      9.91 o 
  -8   9   4        0.18       -8.39     20.78 o 
  -7   9   4       37.68       21.65     13.44 o 
  -6   9   4       31.30       36.29      9.85 o 
  -5   9   4       36.80       62.03     14.96 o 
  -4   9   4        7.46        2.64      6.37 o 
  -3   9   4        3.50        2.37      5.36 o 
  -2   9   4       78.09       56.44      8.52 o 
  -1   9   4       80.98      107.12      8.40 o 
   0   9   4        2.91        2.31      2.87 o 
   1   9   4       53.94       64.00     18.76 o 
   2   9   4       45.09       58.58      8.76 o 
   3   9   4       16.91       17.00      5.87 o 
   4   9   4       41.52       28.92      7.82 o 
   5   9   4        0.36        3.06      6.29 o 
   6   9   4       58.23       38.94     10.84 o 
   7   9   4        4.12        8.33      9.39 o 
   8   9   4        0.09       11.61     15.28 o 
  -8  10   4       10.74       -6.92     11.30 o 
  -7  10   4       34.84       29.89     10.46 o 
  -6  10   4        0.04       -7.10      6.60 o 
  -5  10   4        0.02        1.82      9.49 o 
  -4  10   4      111.58      127.82     18.03 o 
  -3  10   4       62.84       57.15     13.17 o 
  -2  10   4      308.15      300.68     19.32 o 
  -1  10   4     2256.89     2325.03     82.04 o 
   0  10   4        0.01        2.56      3.75 o 
   1  10   4      211.42      204.90     15.61 o 
   2  10   4     1025.52      954.09     44.97 o 
   3  10   4        0.12        5.49      5.30 o 
   4  10   4       37.34       34.71      8.18 o 
   5  10   4       55.75       59.67     11.14 o 
   6  10   4        0.03        3.17      6.82 o 
   7  10   4        1.49       -0.44     13.75 o 
  -8  11   4       21.27       37.49     14.90 o 
  -7  11   4       18.33       23.25     10.07 o 
  -6  11   4        0.70       -8.74      8.51 o 
  -5  11   4        1.55       12.86     10.84 o 
  -4  11   4       87.30       94.30     12.81 o 
  -3  11   4        1.04       -4.62      4.84 o 
  -2  11   4      241.03      245.37     17.39 o 
  -1  11   4      323.85      379.18     25.75 o 
   0  11   4      181.00      191.40     14.76 o 
   1  11   4      566.03      557.61     29.12 o 
   2  11   4       20.49       23.54      6.71 o 
   3  11   4       13.05       11.13      8.76 o 
   4  11   4      188.93      246.14     25.32 o 
   5  11   4      115.42      103.34     18.60 o 
   6  11   4        4.41       10.48      7.39 o 
   7  11   4        1.56       15.40     10.78 o 
  -8  12   4        1.48      -16.21     23.83 o 
  -7  12   4        2.49        4.96      8.50 o 
  -6  12   4       24.05       28.14     12.77 o 
  -5  12   4      131.84      153.33     20.96 o 
  -4  12   4      309.98      327.09     24.73 o 
  -3  12   4       47.59       48.05      9.12 o 
  -2  12   4        0.24       -4.84      4.40 o 
  -1  12   4      276.51      311.62     19.74 o 
   0  12   4       10.35        3.87      5.29 o 
   1  12   4     1341.83     1274.26     57.12 o 
   2  12   4       88.35      103.81     15.83 o 
   3  12   4      122.88      141.69     18.42 o 
   4  12   4       26.77       17.76      7.37 o 
   5  12   4      178.35      191.95     18.73 o 
   6  12   4        0.03       -5.61      6.42 o 
   7  12   4        6.87       27.07     13.31 o 
  -8  13   4        0.55       11.57     11.88 o 
  -7  13   4       11.57       12.66     13.29 o 
  -6  13   4       20.82       21.92     12.88 o 
  -5  13   4        1.11       18.56     12.31 o 
  -4  13   4       70.52       84.05     18.66 o 
  -3  13   4      314.86      264.21     19.75 o 
  -2  13   4      255.71      251.05     18.37 o 
  -1  13   4      138.82      184.17     14.98 o 
   0  13   4        2.45        2.23      4.97 o 
   1  13   4      794.85      747.73     44.94 o 
   2  13   4      173.50      180.52     16.33 o 
   3  13   4       31.29       37.94      9.17 o 
   4  13   4      395.93      341.18     52.04 o 
   5  13   4       47.22       37.30      9.26 o 
   6  13   4       18.09       11.37      8.20 o 
   7  13   4       34.76       44.43     17.11 o 
  -8  14   4       19.02       -7.11     10.53 o 
  -7  14   4        0.38        9.48     12.61 o 
  -6  14   4       15.52       14.35     11.89 o 
  -5  14   4       95.60      112.89     26.58 o 
  -4  14   4       20.05       18.31      8.38 o 
  -3  14   4      225.97      225.74     22.02 o 
  -2  14   4     1708.36     1793.35     92.23 o 
  -1  14   4      256.62      253.45     18.55 o 
   0  14   4      101.57      105.32     12.01 o 
   1  14   4      360.99      334.27     29.52 o 
   2  14   4       36.52       34.68      8.14 o 
   3  14   4       55.81       60.33     10.34 o 
   4  14   4       78.36       83.38     15.55 o 
   5  14   4        0.06        0.65      6.42 o 
   6  14   4        0.03        2.71      7.09 o 
   7  14   4        6.84        5.74     10.39 o 
  -7  15   4        2.06       16.34     10.14 o 
  -6  15   4        1.15       10.10     17.72 o 
  -5  15   4       12.86        8.99      8.33 o 
  -4  15   4        0.54        3.47      7.08 o 
  -3  15   4       50.69       42.34     10.29 o 
  -2  15   4      269.95      311.22     21.67 o 
  -1  15   4      315.84      312.92     28.18 o 
   0  15   4       43.99       54.41      9.32 o 
   1  15   4       23.75       16.78      8.42 o 
   2  15   4       12.60        4.06      7.74 o 
   3  15   4       52.48       49.38      9.94 o 
   4  15   4       11.38        6.29      9.26 o 
   5  15   4        2.39       14.61      7.60 o 
   6  15   4        6.64       16.92      9.41 o 
   7  15   4        5.44       21.14     12.88 o 
  -7  16   4        0.05        8.26      9.88 o 
  -6  16   4       10.84        0.78     11.74 o 
  -5  16   4       12.08       30.49     11.54 o 
  -4  16   4        0.69       12.76      7.60 o 
  -3  16   4      504.68      550.89     60.28 o 
  -2  16   4      110.16      110.32     13.37 o 
  -1  16   4      198.75      196.27     22.27 o 
   0  16   4     3397.52     3545.65    179.36 o 
   1  16   4      191.32      178.70     16.59 o 
   2  16   4      121.93       99.68     16.16 o 
   3  16   4       42.18       67.25     11.32 o 
   4  16   4       23.60       20.15      8.14 o 
   5  16   4       93.23       95.11     15.79 o 
   6  16   4       10.48        9.28     11.01 o 
  -7  17   4        6.77      -14.34     14.67 o 
  -6  17   4        0.00        7.31     12.04 o 
  -5  17   4       10.19        6.46      8.78 o 
  -4  17   4        0.82       -0.08      7.36 o 
  -3  17   4       50.41       58.63     15.42 o 
  -2  17   4       32.00       16.20      7.45 o 
  -1  17   4      251.97      297.91     64.77 o 
   0  17   4       75.11       48.82     12.83 o 
   1  17   4      461.48      497.01     29.60 o 
   2  17   4        5.77       12.65      7.26 o 
   3  17   4        4.08      -13.17      7.12 o 
   4  17   4        1.22       10.45      7.60 o 
   5  17   4        4.51        7.45      7.99 o 
   6  17   4       13.61       13.91     11.21 o 
  -7  18   4        1.42       27.81     15.10 o 
  -6  18   4        7.21        4.32     28.11 o 
  -5  18   4       44.84       55.67     12.48 o 
  -4  18   4       19.33       34.69     10.63 o 
  -3  18   4      147.74      183.35     30.40 o 
  -2  18   4        0.03       -4.36      8.25 o 
  -1  18   4       86.89       94.72     17.46 o 
   0  18   4       26.30       19.26     12.83 o 
   1  18   4        0.47       -1.31      6.27 o 
   2  18   4       14.40       12.43      7.49 o 
   3  18   4      257.81      283.34     27.85 o 
   4  18   4        0.97       -3.83      6.46 o 
   5  18   4       25.75       22.22      9.29 o 
   6  18   4       23.33       40.00     14.08 o 
  -6  19   4       11.63       13.98     12.18 o 
  -5  19   4        0.03       -8.96      7.86 o 
  -4  19   4       48.47       50.94     11.62 o 
  -3  19   4        5.83       10.39      7.72 o 
  -2  19   4       86.83       74.53     17.22 o 
  -1  19   4       21.70       29.38     11.13 o 
   0  19   4        8.78        8.95      8.22 o 
   1  19   4      216.34      172.26     17.28 o 
   2  19   4        0.27       10.11      7.36 o 
   3  19   4        1.00       25.41      9.08 o 
   4  19   4        8.16       12.22     10.80 o 
   5  19   4        1.30        6.57      8.95 o 
   6  19   4        0.74        6.77     11.64 o 
  -6  20   4       16.41       20.22     14.08 o 
  -5  20   4       12.90        5.25      9.85 o 
  -4  20   4       44.84       40.15     11.39 o 
  -3  20   4        2.77        9.70      8.10 o 
  -2  20   4       45.33       71.53     16.53 o 
  -1  20   4        0.33       -4.52      9.78 o 
   0  20   4       54.32       58.40     23.22 o 
   1  20   4        0.18        7.05     12.22 o 
   2  20   4      115.21      103.99     32.14 o 
   3  20   4       27.47       41.17     16.04 o 
   4  20   4       16.80       30.76      9.88 o 
   5  20   4       17.39       16.75     11.64 o 
  -6  21   4        0.01       -5.41     12.17 o 
  -5  21   4       31.73       31.14     11.68 o 
  -4  21   4        3.60        8.47      9.09 o 
  -3  21   4      124.39      154.99     36.05 o 
  -2  21   4      128.37       86.93     17.90 o 
  -1  21   4      267.51      311.09     31.58 o 
   0  21   4        5.53        9.19      9.91 o 
   1  21   4      220.05      283.72     53.77 o 
   2  21   4        7.94        1.97     11.70 o 
   3  21   4      104.46      114.50     15.92 o 
   4  21   4        8.18       17.65      9.40 o 
   5  21   4        8.29        6.43     11.21 o 
  -5  22   4        3.05       14.74     10.23 o 
  -4  22   4       99.11       65.19     23.38 o 
  -3  22   4        2.11      -10.48      9.71 o 
  -2  22   4       95.15       95.06     39.11 o 
  -1  22   4       77.39       47.10     14.92 o 
   0  22   4       91.17       59.31     26.58 o 
   1  22   4       16.41       10.65      9.82 o 
   2  22   4      171.01      174.46     19.20 o 
   3  22   4       31.38       49.24     11.83 o 
   4  22   4       26.50       19.52      9.96 o 
   5  22   4        4.78        7.47     11.41 o 
  -5  23   4       10.24       12.84     10.73 o 
  -4  23   4        5.86       -4.48     13.14 o 
  -3  23   4        0.85        6.08     10.83 o 
  -2  23   4        3.52       11.83     11.53 o 
  -1  23   4        8.63       29.61     13.92 o 
   0  23   4        0.84        5.68      9.82 o 
   1  23   4        0.58       -1.96     11.92 o 
   2  23   4       19.14       15.20     10.51 o 
   3  23   4       19.59       29.41     10.50 o 
   4  23   4        6.79       14.98     11.40 o 
  -4  24   4       15.85       27.19     15.99 o 
  -3  24   4       23.10        1.22     25.66 o 
  -2  24   4        0.85      -10.97     11.30 o 
  -1  24   4       76.26      115.57     22.61 o 
   0  24   4       16.46       15.23     15.89 o 
   1  24   4       22.11       26.34     14.05 o 
   2  24   4       10.79       23.11     12.17 o 
   3  24   4        3.11       10.93      9.47 o 
   4  24   4        0.49       20.31     12.51 o 
  -4  25   4       11.84       16.55     14.79 o 
  -3  25   4        4.95       -6.18     10.96 o 
  -2  25   4        1.35       15.70     13.11 o 
  -1  25   4       55.67       42.53     15.15 o 
   0  25   4        0.53       27.57     13.31 o 
   1  25   4        6.70        5.73     12.22 o 
   2  25   4        1.54       14.29     18.03 o 
   3  25   4        0.83       17.95     10.83 o 
  -3  26   4        5.27      -12.44     12.09 o 
  -2  26   4       60.95       76.26     20.11 o 
  -1  26   4      174.94      237.99     31.11 o 
   0  26   4        0.76        0.62     10.73 o 
   1  26   4       23.01       21.05     14.08 o 
   2  26   4       52.97       26.21     23.22 o 
  -2  27   4        4.04       25.02     14.58 o 
  -1  27   4        0.45       13.15     16.80 o 
   0  27   4       19.18       37.05     19.55 o 
   1  27   4        2.79       15.27     12.31 o 
  -8   1   5       58.23       60.38     17.74 o 
  -7   1   5        8.19       11.21     11.30 o 
  -6   1   5        9.02        3.22      9.39 o 
  -5   1   5        0.13      106.54     17.50 o 
  -4   1   5        1.36        1.12      7.74 o 
  -3   1   5       31.72       37.77      7.13 o 
  -2   1   5      247.30      292.70     29.94 o 
  -1   1   5      974.23      976.30     43.60 o 
   0   1   5        4.95        5.67      3.44 o 
   1   1   5      239.43      209.47     12.00 o 
   2   1   5     1557.40     1498.86     64.80 o 
   3   1   5      575.94      607.82     40.38 o 
   4   1   5      374.13      308.70     28.52 o 
   5   1   5        4.13        9.76      8.79 o 
   6   1   5        0.03        5.57      9.48 o 
   7   1   5        8.79        6.67      9.39 o 
  -8   2   5       10.10       10.76     13.13 o 
  -7   2   5        9.69        8.23     16.19 o 
  -6   2   5        4.78       -8.86      8.21 o 
  -5   2   5        0.11       12.67     12.83 o 
  -4   2   5       24.48       18.66      7.66 o 
  -3   2   5       74.77       72.23     19.25 o 
  -2   2   5       78.80       77.77     10.70 o 
  -1   2   5       21.22       13.30      4.60 o 
   0   2   5       17.03       13.24      5.57 o 
   1   2   5      218.61      208.77     12.08 o 
   2   2   5        2.98       -1.32      4.15 o 
   3   2   5     1109.27     1097.72     64.60 o 
   4   2   5       48.59       53.15     14.97 o 
   5   2   5      810.27      799.23     52.93 o 
   6   2   5        1.61        0.61     11.92 o 
   7   2   5        4.09        4.60     10.34 o 
  -8   3   5       52.69       35.42     15.10 o 
  -7   3   5        2.52        1.53     10.80 o 
  -6   3   5       50.44       64.17     14.86 o 
  -5   3   5        3.02        3.80      8.48 o 
  -4   3   5      115.68      155.30     14.96 o 
  -3   3   5        0.00       -0.59      6.69 o 
  -2   3   5      742.91      704.90     28.63 o 
  -1   3   5       17.67       21.34      5.20 o 
   0   3   5       28.78       39.85      6.80 o 
   1   3   5       52.71       71.84     10.16 o 
   2   3   5      876.93      835.71     39.51 o 
   3   3   5      587.07      642.24     32.66 o 
   4   3   5      581.71      563.86     51.63 o 
   5   3   5      397.61      447.16     37.36 o 
   6   3   5       20.92       15.84      9.82 o 
   7   3   5        0.08       -4.32      8.42 o 
  -8   4   5       99.26       80.43     19.43 o 
  -7   4   5       22.93       -0.31     10.70 o 
  -6   4   5       22.89       21.99     10.39 o 
  -5   4   5      136.76      155.38     29.94 o 
  -4   4   5       25.09       40.25     11.57 o 
  -3   4   5      343.15      401.11     28.94 o 
  -2   4   5      759.67      742.95     30.05 o 
  -1   4   5      648.26      691.50     27.98 o 
   0   4   5      265.41      294.02     15.01 o 
   1   4   5     1976.91     2062.60     86.76 o 
   2   4   5       43.84       32.89      7.26 o 
   3   4   5      679.26      700.87     35.25 o 
   4   4   5      755.03      805.45     52.06 o 
   5   4   5      105.16       71.02     15.33 o 
   6   4   5       46.09       85.84     21.39 o 
   7   4   5      136.61      181.40     39.72 o 
  -8   5   5        5.84        3.06     11.67 o 
  -7   5   5        8.65       -0.08     16.19 o 
  -6   5   5        9.55       -0.30      9.28 o 
  -5   5   5        9.02        1.11      7.28 o 
  -4   5   5       84.23       76.45     24.14 o 
  -3   5   5       17.35       19.89      8.51 o 
  -2   5   5      360.46      408.03     19.12 o 
  -1   5   5      187.38      204.26     17.86 o 
   0   5   5     1119.41     1114.43     41.93 o 
   1   5   5       49.39       60.74      8.68 o 
   2   5   5       23.17       30.29      7.15 o 
   3   5   5      218.25      208.78     19.06 o 
   4   5   5      149.46      108.66     30.55 o 
   5   5   5       26.65       28.01     13.44 o 
   6   5   5       43.39       52.72     14.24 o 
   7   5   5       17.76       14.52     10.53 o 
  -8   6   5        7.17        2.79     12.17 o 
  -7   6   5       29.20       15.10     12.70 o 
  -6   6   5        9.43       35.19     26.28 o 
  -5   6   5       66.07       87.73     21.69 o 
  -4   6   5        0.01       -7.77      7.74 o 
  -3   6   5       70.01       80.54     11.04 o 
  -2   6   5      493.75      505.59     27.71 o 
  -1   6   5      324.82      370.88     26.45 o 
   0   6   5      178.65      208.89     12.25 o 
   1   6   5        6.43       12.61      5.40 o 
   2   6   5      124.44      123.19     12.66 o 
   3   6   5        3.82        1.32      4.94 o 
   4   6   5      159.39      167.66     16.06 o 
   5   6   5      161.98      172.95     40.64 o 
   6   6   5       45.43       38.32     13.21 o 
   7   6   5        5.44       11.09     18.64 o 
  -8   7   5        0.09        5.30     11.88 o 
  -7   7   5       13.80       27.12     12.74 o 
  -6   7   5       20.06       26.99     12.51 o 
  -5   7   5        0.24       10.99      9.98 o 
  -4   7   5      217.03      170.51     19.86 o 
  -3   7   5        1.17       -0.02      5.77 o 
  -2   7   5        9.58        6.84      7.03 o 
  -1   7   5      467.23      471.60     23.80 o 
   0   7   5       12.95        4.22      4.20 o 
   1   7   5      648.32      646.87     32.36 o 
   2   7   5        1.31       -2.47      4.04 o 
   3   7   5      283.54      315.09     21.80 o 
   4   7   5       24.49       14.65      6.90 o 
   5   7   5        1.47       -0.71     12.53 o 
   6   7   5        5.37       -0.72      7.48 o 
   7   7   5        7.84        7.30     10.96 o 
  -8   8   5       26.73       27.44     14.09 o 
  -7   8   5        0.01       -2.75      9.94 o 
  -6   8   5        0.07        0.61      9.51 o 
  -5   8   5       20.10       26.92     10.96 o 
  -4   8   5       18.04       21.24     10.78 o 
  -3   8   5       65.24       62.59     21.11 o 
  -2   8   5        0.02        0.11      5.27 o 
  -1   8   5       78.73       86.13     17.73 o 
   0   8   5       78.76       90.98     10.29 o 
   1   8   5       94.00      131.85     12.90 o 
   2   8   5      130.31      132.64     13.38 o 
   3   8   5       10.89        5.80      5.62 o 
   4   8   5       13.08       19.53      7.27 o 
   5   8   5        4.94        8.42      8.79 o 
   6   8   5       17.16       25.42     11.30 o 
   7   8   5        9.15       19.46     21.08 o 
  -8   9   5        5.08        7.61     12.08 o 
  -7   9   5        0.14       35.89     18.03 o 
  -6   9   5       40.06       30.54     11.03 o 
  -5   9   5        0.34       -3.23     11.92 o 
  -4   9   5       41.28       23.08     11.01 o 
  -3   9   5      270.07      322.05     33.85 o 
  -2   9   5       24.85       32.85      8.01 o 
  -1   9   5       66.16       66.59      9.36 o 
   0   9   5      621.91      705.15     34.86 o 
   1   9   5       40.39       48.68      8.66 o 
   2   9   5      145.51      165.99     20.83 o 
   3   9   5      977.55      902.51     45.23 o 
   4   9   5      240.19      259.76     20.83 o 
   5   9   5       18.36        9.09     14.71 o 
   6   9   5       67.45       54.21     27.80 o 
   7   9   5       22.64       46.16     16.50 o 
  -8  10   5        2.12      -11.29     11.01 o 
  -7  10   5        1.61       -6.64     13.44 o 
  -6  10   5        1.67      -16.46      9.95 o 
  -5  10   5        7.17      -14.18      8.03 o 
  -4  10   5       25.40       16.88      8.05 o 
  -3  10   5      211.36      272.23     20.17 o 
  -2  10   5        2.80       13.02      6.29 o 
  -1  10   5       41.97       49.61     15.58 o 
   0  10   5        4.64        9.18      5.02 o 
   1  10   5      145.44      159.24     17.23 o 
   2  10   5      190.93      194.88     16.88 o 
   3  10   5        0.05        8.33      6.15 o 
   4  10   5       95.85       99.17     17.33 o 
   5  10   5       11.73       13.50      7.98 o 
   6  10   5        2.04        4.06      9.39 o 
   7  10   5       18.57       42.65     23.53 o 
  -8  11   5        2.13        6.63     12.01 o 
  -7  11   5        0.14       15.57     11.21 o 
  -6  11   5       19.67        9.69     10.86 o 
  -5  11   5       11.29       19.19     11.08 o 
  -4  11   5      234.53      267.18     21.23 o 
  -3  11   5      114.60      119.43     24.26 o 
  -2  11   5       84.42       87.16     12.33 o 
  -1  11   5        0.03       -1.66      6.25 o 
   0  11   5      375.36      459.66     31.46 o 
   1  11   5      202.32      219.71     17.65 o 
   2  11   5        2.11       -4.28      5.29 o 
   3  11   5      269.36      268.01     20.88 o 
   4  11   5       27.16       24.91     11.49 o 
   5  11   5        1.75       -1.70      7.09 o 
   6  11   5       49.31       42.47     14.26 o 
   7  11   5        0.01        6.38     11.00 o 
  -7  12   5        5.68       16.17     18.03 o 
  -6  12   5        0.04      -14.99     12.22 o 
  -5  12   5      111.11      144.34     21.55 o 
  -4  12   5       14.42        6.14      7.62 o 
  -3  12   5      384.74      388.32     31.90 o 
  -2  12   5      129.62      117.59     17.22 o 
  -1  12   5        7.55        6.86      7.63 o 
   0  12   5      151.08      172.98     15.16 o 
   1  12   5       14.91       18.60      7.04 o 
   2  12   5       11.21       10.18     10.32 o 
   3  12   5       28.21       53.27     10.74 o 
   4  12   5       15.84       12.54      7.39 o 
   5  12   5       20.88        6.78      7.57 o 
   6  12   5       54.75       54.94     15.55 o 
  -7  13   5        0.03      -16.20      8.10 o 
  -6  13   5        3.61        9.67     12.33 o 
  -5  13   5        4.62        2.22      9.98 o 
  -4  13   5       30.08       29.68      9.38 o 
  -3  13   5        2.56        1.10      6.27 o 
  -2  13   5      572.42      542.19     30.38 o 
  -1  13   5      326.40      304.88     27.85 o 
   0  13   5       12.02        2.75      7.64 o 
   1  13   5       75.65       67.04     10.69 o 
   2  13   5      347.66      285.64     41.11 o 
   3  13   5      152.40      139.76     15.56 o 
   4  13   5       84.23       77.61     12.17 o 
   5  13   5       13.69       10.89      8.36 o 
   6  13   5       16.47       14.37      9.86 o 
  -7  14   5        3.86       10.59     10.22 o 
  -6  14   5       13.70        5.84     12.44 o 
  -5  14   5        1.36       -2.32     10.70 o 
  -4  14   5        7.05        2.66      7.54 o 
  -3  14   5        7.86        9.94      7.27 o 
  -2  14   5      542.58      650.55     45.79 o 
  -1  14   5      473.18      323.25     42.77 o 
   0  14   5       11.54        5.63     13.44 o 
   1  14   5       14.22       13.15      8.18 o 
   2  14   5       57.57       50.67     11.82 o 
   3  14   5      334.91      327.92     24.28 o 
   4  14   5       12.89       19.36      8.77 o 
   5  14   5      100.53       96.39     14.93 o 
   6  14   5       30.99       37.31     10.98 o 
  -7  15   5        3.73        2.09      9.57 o 
  -6  15   5        7.33        2.88     11.60 o 
  -5  15   5       12.54        9.11      9.23 o 
  -4  15   5       14.08       18.45      9.53 o 
  -3  15   5      186.43      174.83     17.26 o 
  -2  15   5      147.90      133.70     20.09 o 
  -1  15   5      898.26      980.32     59.75 o 
   0  15   5        8.67       -2.44     10.08 o 
   1  15   5        9.68        5.93      6.54 o 
   2  15   5      684.71      592.43     37.66 o 
   3  15   5        1.83       -5.01      5.84 o 
   4  15   5      108.27      107.62     19.03 o 
   5  15   5      156.77      141.96     23.43 o 
   6  15   5        2.51        5.83      8.41 o 
  -7  16   5        2.95       -0.52      9.43 o 
  -6  16   5        9.79       11.13     13.13 o 
  -5  16   5        0.21       -7.27     10.10 o 
  -4  16   5      248.49      195.57     27.52 o 
  -3  16   5       88.88      101.31     13.97 o 
  -2  16   5       13.82        6.37      9.24 o 
  -1  16   5        0.71       14.17      9.83 o 
   0  16   5       42.21       55.77     21.08 o 
   1  16   5        0.44        0.08      6.56 o 
   2  16   5       59.24       55.76     13.37 o 
   3  16   5       61.12       92.55     13.88 o 
   4  16   5       26.06       16.75      8.85 o 
   5  16   5       14.66       10.05      8.33 o 
   6  16   5        0.00        6.75      9.17 o 
  -6  17   5        0.57        1.59     12.20 o 
  -5  17   5        5.59      -10.66      7.96 o 
  -4  17   5       69.55       42.14     11.95 o 
  -3  17   5       46.59       20.43     11.73 o 
  -2  17   5       36.48       16.82     10.73 o 
  -1  17   5        0.11       -7.25     12.22 o 
   0  17   5      209.93      225.31     25.64 o 
   1  17   5       47.04       56.26     24.44 o 
   2  17   5       30.00       41.08      9.92 o 
   3  17   5        3.08        3.48      6.71 o 
   4  17   5       29.64       36.31     10.78 o 
   5  17   5       29.61       48.78     11.85 o 
  -6  18   5        4.04        5.73     13.56 o 
  -5  18   5       15.77        2.95      9.01 o 
  -4  18   5        0.97       -1.53      8.02 o 
  -3  18   5        3.54       18.71     11.53 o 
  -2  18   5      361.77      337.03     32.70 o 
  -1  18   5      293.10      295.70     30.10 o 
   0  18   5      153.77      157.19     21.92 o 
   1  18   5        0.22       10.81      9.91 o 
   2  18   5       34.23       24.65      9.48 o 
   3  18   5       59.62       74.64     15.39 o 
   4  18   5        3.37        6.23      9.48 o 
   5  18   5       15.93       27.47      9.88 o 
  -6  19   5        1.80       -5.85     11.29 o 
  -5  19   5       30.52       -1.90      9.37 o 
  -4  19   5       20.60        1.30     11.01 o 
  -3  19   5      233.34      266.42     30.78 o 
  -2  19   5        5.26       19.24     12.51 o 
  -1  19   5        5.40        2.47      9.04 o 
   0  19   5      115.03      119.44     20.44 o 
   1  19   5        1.08       20.94     18.03 o 
   2  19   5      190.33      167.57     18.44 o 
   3  19   5        4.99       16.09      8.61 o 
   4  19   5       14.68       22.84     11.41 o 
   5  19   5       52.72       74.47     13.99 o 
  -5  20   5       27.90       26.80     13.27 o 
  -4  20   5       15.77       22.99     14.35 o 
  -3  20   5        6.02       -2.29      9.90 o 
  -2  20   5        2.16        3.54      9.37 o 
  -1  20   5        1.74       -9.71     12.22 o 
   0  20   5       23.17       13.22     13.14 o 
   1  20   5      164.25      160.97     23.66 o 
   2  20   5       68.37       38.18     13.56 o 
   3  20   5        9.79       25.62     14.84 o 
   4  20   5       60.03       61.15     15.97 o 
  -5  21   5        0.20       12.62     12.77 o 
  -4  21   5        0.02        5.07     12.77 o 
  -3  21   5        7.51       27.50     13.51 o 
  -2  21   5       37.66       30.85     20.16 o 
  -1  21   5       58.66       81.39     18.09 o 
   0  21   5       24.80       22.17     14.36 o 
   1  21   5       95.33       93.13     63.86 o 
   2  21   5       16.30       24.70     15.28 o 
   3  21   5        1.14       13.13      8.93 o 
   4  21   5       24.41       53.72     12.45 o 
  -5  22   5        0.27       -2.00     12.33 o 
  -4  22   5        1.50        7.96     12.66 o 
  -3  22   5        8.76        0.02     17.11 o 
  -2  22   5       33.29       19.89     12.09 o 
  -1  22   5       26.82       43.54     16.00 o 
   0  22   5        7.05        7.69     10.84 o 
   1  22   5       42.56       73.47     17.14 o 
   2  22   5        0.25       12.09     11.88 o 
   3  22   5       27.78       42.63     12.11 o 
   4  22   5      158.85      201.81     22.57 o 
  -4  23   5       15.62       13.51     14.47 o 
  -3  23   5        8.54       10.47     14.97 o 
  -2  23   5       22.20       34.67     14.96 o 
  -1  23   5       21.54        3.90     19.86 o 
   0  23   5       52.24       71.53     24.14 o 
   1  23   5       50.03       51.19     15.27 o 
   2  23   5       15.92       16.84     18.03 o 
   3  23   5       51.12       65.18     23.53 o 
  -3  24   5        3.46       -9.82     10.86 o 
  -2  24   5       25.42       34.86     15.11 o 
  -1  24   5        0.01       -9.44     10.42 o 
   0  24   5       10.44       24.11     13.44 o 
   1  24   5       27.12       25.72     12.40 o 
   2  24   5        6.35       19.96     13.13 o 
  -3  25   5        4.67        2.46     13.32 o 
  -2  25   5        1.66        0.87     13.45 o 
  -1  25   5        0.19      -11.81     14.67 o 
   0  25   5       20.60       17.99     17.11 o 
   1  25   5        1.46        5.18     12.33 o 
   2  25   5        1.24       17.36     13.81 o 
  -1  26   5        0.38        2.84     14.67 o 
   0  26   5        0.09       -0.88     11.92 o 
  -8   0   6        0.16       -9.17     15.28 o 
  -7   0   6        0.99        4.89     18.33 o 
  -6   0   6        0.25       11.00     15.89 o 
  -5   0   6        0.06        2.44     12.83 o 
  -4   0   6      343.39      348.91     41.55 o 
  -3   0   6        7.23       -6.11      9.17 o 
  -2   0   6       70.82       57.44     14.67 o 
  -1   0   6      463.23      479.07     47.05 o 
   0   0   6        0.04        2.63      5.57 o 
   1   0   6     2224.13     2342.17    175.37 o 
   2   0   6     1032.00      878.09     77.60 o 
   3   0   6     3536.20     3434.74    253.59 o 
   4   0   6       99.77      106.93     26.89 o 
   5   0   6        0.09      -15.28      9.78 o 
   6   0   6       65.04       56.22     21.39 o 
   7   0   6        7.98       19.55     15.28 o 
  -8   1   6        0.32      -11.02     11.44 o 
  -7   1   6        3.30       -1.52     10.53 o 
  -6   1   6        1.25       11.15     10.58 o 
  -5   1   6        1.41       21.89     11.01 o 
  -4   1   6      111.88      126.89     18.33 o 
  -3   1   6      151.56      126.39     22.61 o 
  -2   1   6        1.58        8.68      6.25 o 
  -1   1   6        5.96        6.38      4.91 o 
   0   1   6      126.33      123.55     12.21 o 
   1   1   6      456.54      455.71     25.68 o 
   2   1   6      294.32      305.54     29.94 o 
   3   1   6      130.23      138.04     20.74 o 
   4   1   6       55.08       59.69     14.79 o 
   5   1   6        4.71        1.18     15.28 o 
   6   1   6        0.01       -0.64      8.85 o 
   7   1   6        0.01       -1.90     10.58 o 
  -8   2   6        1.96      -10.80     11.64 o 
  -7   2   6        8.43        5.78     13.75 o 
  -6   2   6       30.25       37.07     21.08 o 
  -5   2   6        3.27       38.05     12.88 o 
  -4   2   6      204.03      253.29     25.49 o 
  -3   2   6        0.03        2.48      7.12 o 
  -2   2   6      161.63      185.75     17.50 o 
  -1   2   6      730.08      694.84     34.06 o 
   0   2   6      161.16      179.73     14.81 o 
   1   2   6       21.76       15.89      9.65 o 
   2   2   6      118.62      187.75     34.52 o 
   3   2   6      458.01      427.11     35.64 o 
   4   2   6        1.21        6.36      8.42 o 
   5   2   6      364.05      432.71     65.69 o 
   6   2   6        0.12       -6.29     20.78 o 
   7   2   6        2.18       12.45     12.31 o 
  -8   3   6       14.99       21.74     15.10 o 
  -7   3   6        0.11      -17.57      8.79 o 
  -6   3   6        5.37        3.95     10.34 o 
  -5   3   6        3.67       34.50     12.31 o 
  -4   3   6       69.33       51.33     12.74 o 
  -3   3   6        4.26        2.84      7.31 o 
  -2   3   6      277.31      276.81     31.77 o 
  -1   3   6       12.52        7.86      4.33 o 
   0   3   6      254.20      279.95     22.45 o 
   1   3   6      272.39      274.70     47.03 o 
   2   3   6     1531.79     1430.58     81.27 o 
   3   3   6        1.48       12.83      9.48 o 
   4   3   6      343.33      440.45     61.41 o 
   5   3   6       18.43       25.50     12.22 o 
   6   3   6       90.34      153.54     28.41 o 
   7   3   6        3.88        7.85     10.34 o 
  -8   4   6       18.21        2.02     12.44 o 
  -7   4   6       28.52       43.32     16.35 o 
  -6   4   6        2.28      -11.03      8.85 o 
  -5   4   6       36.37       54.04     14.47 o 
  -4   4   6       53.55       84.68     25.97 o 
  -3   4   6      185.64      182.47     47.36 o 
  -2   4   6      314.92      298.92     19.86 o 
  -1   4   6      250.46      264.73     15.31 o 
   0   4   6        1.39        5.86      5.27 o 
   1   4   6      405.58      396.53     34.29 o 
   2   4   6      263.03      260.96     19.39 o 
   3   4   6      379.42      450.74     46.44 o 
   4   4   6        2.03        7.77     14.67 o 
   5   4   6       10.65        7.47      9.83 o 
   6   4   6        3.35        5.79     19.25 o 
   7   4   6       33.57       38.35     14.67 o 
  -8   5   6        8.63        2.05     12.74 o 
  -7   5   6       14.26       25.02     13.56 o 
  -6   5   6       69.44       48.56     14.39 o 
  -5   5   6       17.43       23.74     11.44 o 
  -4   5   6       86.38       84.81     15.30 o 
  -3   5   6       37.87       18.27      9.22 o 
  -2   5   6       47.86       38.81     13.90 o 
  -1   5   6       35.35       29.72      6.24 o 
   0   5   6      682.60      671.36     33.89 o 
   1   5   6      380.00      427.05     25.94 o 
   2   5   6      158.18      152.85     15.57 o 
   3   5   6        1.40       -2.35      7.78 o 
   4   5   6       30.06        7.66      8.85 o 
   5   5   6        5.51        7.81     10.09 o 
   6   5   6        1.49        5.77      9.69 o 
   7   5   6       36.36       27.06     14.47 o 
  -8   6   6       26.30       23.91     14.86 o 
  -7   6   6       20.38       28.91     13.92 o 
  -6   6   6       10.99       23.96     12.70 o 
  -5   6   6      174.46      164.22     34.52 o 
  -4   6   6        3.19        7.13     12.22 o 
  -3   6   6      170.16      135.91     17.27 o 
  -2   6   6       45.91       50.11      9.13 o 
  -1   6   6      135.65      123.69     24.98 o 
   0   6   6      161.16      147.75     13.91 o 
   1   6   6     1131.07     1096.64     50.85 o 
   2   6   6       25.69       23.92      7.70 o 
   3   6   6      129.06      126.23     26.89 o 
   4   6   6       47.06       44.32     12.94 o 
   5   6   6       29.45       34.76     11.88 o 
   6   6   6        2.00       -4.55      9.54 o 
  -7   7   6       19.97       15.59     12.08 o 
  -6   7   6        0.07       -3.59      9.91 o 
  -5   7   6        0.15       14.67     15.89 o 
  -4   7   6      157.64      151.35     24.75 o 
  -3   7   6      125.38      147.28     15.11 o 
  -2   7   6       64.62       56.61     10.42 o 
  -1   7   6       42.59       54.38     16.50 o 
   0   7   6      110.45      121.42     12.80 o 
   1   7   6       22.73       15.04      6.17 o 
   2   7   6       61.72       65.32     10.29 o 
   3   7   6        1.80        5.55      6.09 o 
   4   7   6        2.10        2.77      9.17 o 
   5   7   6        0.25       13.01     13.75 o 
   6   7   6        8.07        3.98     10.34 o 
  -7   8   6        3.71       22.46     20.78 o 
  -6   8   6        4.69       26.02     12.51 o 
  -5   8   6       31.49       33.71     13.13 o 
  -4   8   6        0.40       -1.16      8.66 o 
  -3   8   6       46.12       59.70     13.15 o 
  -2   8   6      229.35      217.20     20.08 o 
  -1   8   6       36.73       22.61     13.44 o 
   0   8   6      244.78      262.66     19.23 o 
   1   8   6       10.32        3.70      5.81 o 
   2   8   6      307.45      285.67     21.22 o 
   3   8   6      179.72      230.39     19.78 o 
   4   8   6       15.27       17.29      9.37 o 
   5   8   6      121.33      187.68     26.26 o 
   6   8   6       37.90       33.69     13.81 o 
  -7   9   6        1.10        3.85     11.64 o 
  -6   9   6       11.48        8.16     11.30 o 
  -5   9   6       70.70       41.58     23.53 o 
  -4   9   6       38.41       18.33     12.83 o 
  -3   9   6      282.90      293.74     21.69 o 
  -2   9   6       87.61      104.44     16.85 o 
  -1   9   6       79.36       58.90     13.31 o 
   0   9   6       11.91       11.10      6.23 o 
   1   9   6        4.82        5.16      6.15 o 
   2   9   6        0.50        9.48      6.42 o 
   3   9   6        0.68        7.75      7.53 o 
   4   9   6       44.48       24.51     12.22 o 
   5   9   6       12.23       17.42     10.80 o 
   6   9   6        3.11        6.40      9.91 o 
  -7  10   6        4.68       11.24     15.89 o 
  -6  10   6       17.81       27.50     12.51 o 
  -5  10   6       57.03       78.22     17.28 o 
  -4  10   6        6.22        6.33      9.82 o 
  -3  10   6      111.30      145.57     15.42 o 
  -2  10   6        1.88       -2.14      7.35 o 
  -1  10   6        0.04       -4.44      8.55 o 
   0  10   6      728.63      764.17     38.75 o 
   1  10   6      136.80      161.13     16.11 o 
   2  10   6       31.49       38.32     11.91 o 
   3  10   6       69.13       68.79     11.89 o 
   4  10   6       57.14       40.35     13.75 o 
   5  10   6       33.45       34.83     24.44 o 
   6  10   6       21.56        1.65     11.64 o 
  -7  11   6        0.21       -4.87     12.22 o 
  -6  11   6       19.96       -0.61     16.50 o 
  -5  11   6        4.91       17.11     23.83 o 
  -4  11   6      112.81       99.99     15.07 o 
  -3  11   6       35.72       35.53      9.27 o 
  -2  11   6       58.86       59.93     15.28 o 
  -1  11   6      109.15      113.49     34.22 o 
   0  11   6      184.93      185.76     29.94 o 
   1  11   6       82.85       98.43     13.32 o 
   2  11   6        3.68       -5.58      5.40 o 
   3  11   6        7.07       11.52      7.42 o 
   4  11   6        5.54        9.33      7.39 o 
   5  11   6        0.01       -3.10     10.08 o 
   6  11   6        6.80       22.45     20.16 o 
  -7  12   6        0.79        0.24     11.88 o 
  -6  12   6        1.41       -3.71     11.98 o 
  -5  12   6       15.80        1.55     11.01 o 
  -4  12   6        8.44        4.01      7.96 o 
  -3  12   6      488.40      564.23     32.73 o 
  -2  12   6       32.93       27.82     10.78 o 
  -1  12   6       78.74       77.65     21.08 o 
   0  12   6       34.43       50.11     16.50 o 
   1  12   6      128.15      138.43     19.80 o 
   2  12   6      183.28      192.71     21.12 o 
   3  12   6      414.33      382.17     31.46 o 
   4  12   6       13.99        6.37      7.49 o 
   5  12   6        5.59       -0.53     13.44 o 
   6  12   6        3.26       -2.31     13.44 o 
  -7  13   6        0.26      -12.63     11.01 o 
  -6  13   6       23.77       27.48     14.24 o 
  -5  13   6       11.38        9.94     11.74 o 
  -4  13   6       96.54       70.66     12.84 o 
  -3  13   6      121.16      112.94     19.39 o 
  -2  13   6      122.32      139.74     30.55 o 
  -1  13   6       11.60       22.07     14.67 o 
   0  13   6      356.25      353.01    104.49 o 
   1  13   6      120.07      117.17     14.35 o 
   2  13   6      116.96      102.82     15.59 o 
   3  13   6       43.85       57.09     11.50 o 
   4  13   6      137.85       95.36     14.61 o 
   5  13   6        0.19       -8.59     12.53 o 
  -6  14   6       26.10       32.82     14.22 o 
  -5  14   6        2.82       15.69     11.86 o 
  -4  14   6      245.56      217.67     20.83 o 
  -3  14   6        7.06       -1.00      9.39 o 
  -2  14   6       52.27       56.01     14.67 o 
  -1  14   6      236.79      242.09     26.31 o 
   0  14   6       57.13       69.68     14.86 o 
   1  14   6       22.04       35.44     15.89 o 
   2  14   6       22.63        5.42      7.04 o 
   3  14   6       13.44       15.31      7.75 o 
   4  14   6       23.36       28.05      9.76 o 
   5  14   6       46.72       36.29     14.24 o 
  -6  15   6        2.48       13.08     12.86 o 
  -5  15   6        0.05       15.47     19.55 o 
  -4  15   6      120.34      137.88     22.53 o 
  -3  15   6       32.61       20.07     12.08 o 
  -2  15   6      151.60      113.21     43.08 o 
  -1  15   6        9.38        0.75      8.66 o 
   0  15   6       43.77       17.26     14.97 o 
   1  15   6      278.52      230.37     36.05 o 
   2  15   6        8.40       15.50      9.16 o 
   3  15   6        0.01        5.04      8.05 o 
   4  15   6        1.33       11.12      8.14 o 
   5  15   6       51.81       79.63     15.06 o 
  -6  16   6       12.14        8.51     14.35 o 
  -5  16   6        0.15       -2.87     11.89 o 
  -4  16   6      114.19      114.15     21.16 o 
  -3  16   6       21.94       12.76     11.08 o 
  -2  16   6      170.01      212.80     40.02 o 
  -1  16   6       26.14       47.68     14.24 o 
   0  16   6       14.93       -9.22      6.87 o 
   1  16   6        5.72        6.11      8.64 o 
   2  16   6      131.63      217.57     46.75 o 
   3  16   6        2.06        3.08      8.24 o 
   4  16   6        5.15       12.91      9.63 o 
   5  16   6       13.83       11.24      9.39 o 
  -6  17   6        4.84        5.99     15.58 o 
  -5  17   6      133.75      165.92     28.01 o 
  -4  17   6       13.65       -0.11     12.44 o 
  -3  17   6      115.32      111.63     21.69 o 
  -2  17   6      143.48      126.13     21.59 o 
  -1  17   6        3.87        6.17     10.58 o 
   0  17   6        0.78       13.14      9.94 o 
   1  17   6       16.69       14.67     10.26 o 
   2  17   6        1.67        9.42      9.71 o 
   3  17   6        6.31        6.60      8.22 o 
   4  17   6       14.09       18.25     10.08 o 
  -5  18   6       11.83       20.06     21.69 o 
  -4  18   6       17.26       26.74     21.08 o 
  -3  18   6        9.19        9.92     11.53 o 
  -2  18   6        0.17       -8.10      9.91 o 
  -1  18   6      243.78      187.25     36.36 o 
   0  18   6       43.88       32.86     13.14 o 
   1  18   6        6.59        4.88     11.61 o 
   2  18   6      136.91       91.48     23.22 o 
   3  18   6        4.36        6.11      9.94 o 
   4  18   6        0.41        7.94      8.94 o 
  -5  19   6        6.69       11.85     14.24 o 
  -4  19   6        0.46      -18.62      9.66 o 
  -3  19   6        6.91        2.90     11.21 o 
  -2  19   6        1.78        9.66     11.08 o 
  -1  19   6       33.64       40.92     14.24 o 
   0  19   6       27.71       23.64     13.48 o 
   1  19   6       22.89       26.44     12.88 o 
   2  19   6        1.72       11.92     10.37 o 
   3  19   6       25.13       29.63     12.70 o 
   4  19   6        7.58       -0.92     10.80 o 
  -4  20   6        0.88        0.09     12.17 o 
  -3  20   6       15.00        0.65     11.75 o 
  -2  20   6       19.18       15.33     11.75 o 
  -1  20   6       18.12       32.18     16.80 o 
   0  20   6       23.27        9.38     10.96 o 
   1  20   6      148.44      191.54     26.51 o 
   2  20   6       91.35       77.86     17.30 o 
   3  20   6       33.98       56.15     33.30 o 
  -4  21   6       17.12      -13.14     21.69 o 
  -3  21   6       16.77       12.47     12.55 o 
  -2  21   6       85.29       98.12     20.84 o 
  -1  21   6        0.39       -4.28     10.80 o 
   0  21   6       10.31       20.78     14.26 o 
   1  21   6       25.79       22.75     13.17 o 
   2  21   6        8.01       20.00     12.88 o 
   3  21   6       29.75       56.74     23.83 o 
  -3  22   6        0.17        7.40     12.92 o 
  -2  22   6        6.84        8.84     21.69 o 
  -1  22   6        1.92       14.68     12.30 o 
   0  22   6        0.67        5.66     12.88 o 
   1  22   6       13.96        9.86     13.06 o 
   2  22   6        8.37        5.79     21.08 o 
  -2  23   6        2.68       -7.11     10.57 o 
  -1  23   6        1.40        0.22     11.15 o 
   0  23   6        1.84       -8.89     11.45 o 
   1  23   6        2.15       17.11     14.26 o 
  -1  24   6        0.61      -17.78     11.83 o 
   0  24   6        0.92       -3.39     11.74 o 
  -7   1   7        0.11      -12.07     21.69 o 
  -6   1   7        9.81        0.16     11.44 o 
  -5   1   7        4.43        4.07     19.25 o 
  -4   1   7       37.45       33.43     12.74 o 
  -3   1   7       16.35        2.90      8.51 o 
  -2   1   7      153.04      171.43     19.01 o 
  -1   1   7        7.60       10.62     13.75 o 
   0   1   7      601.08      590.51     39.72 o 
   1   1   7      622.40      667.90     44.94 o 
   2   1   7       17.10       19.10      9.98 o 
   3   1   7      105.45      118.32     44.00 o 
   4   1   7      149.11      157.46     23.91 o 
   5   1   7        9.52       23.48     18.64 o 
   6   1   7       18.98       13.53     18.64 o 
  -7   2   7        3.14       -9.22     18.03 o 
  -6   2   7       17.09        3.09     10.34 o 
  -5   2   7       46.72       74.01     16.63 o 
  -4   2   7        0.05        4.43      9.48 o 
  -3   2   7        4.11        2.44     12.22 o 
  -2   2   7        9.88       15.28     13.44 o 
  -1   2   7      932.04      883.86     42.65 o 
   0   2   7      207.16      214.94     17.50 o 
   1   2   7     1047.26     1003.04     61.35 o 
   2   2   7       83.23       89.74     27.19 o 
   3   2   7       47.90       19.30     24.44 o 
   4   2   7       57.69      102.89     20.00 o 
   5   2   7       10.36       13.17     11.45 o 
   6   2   7        4.03        6.94     10.70 o 
  -7   3   7        6.13       -7.97     11.44 o 
  -6   3   7       21.88       18.16     33.00 o 
  -5   3   7        0.45      -10.36      8.93 o 
  -4   3   7       12.35       10.21     21.69 o 
  -3   3   7       64.71       68.44     20.16 o 
  -2   3   7      118.92       91.05     21.39 o 
  -1   3   7       32.11       27.17      8.00 o 
   0   3   7      417.08      461.92     27.79 o 
   1   3   7      420.75      355.78     31.07 o 
   2   3   7        6.63       14.67      9.51 o 
   3   3   7      273.46      356.35     83.41 o 
   4   3   7       18.17       32.09     13.05 o 
   5   3   7       10.77       16.65     14.97 o 
   6   3   7      130.27      158.41     25.27 o 
  -7   4   7        2.16       15.64     13.61 o 
  -6   4   7       37.30       44.04     31.77 o 
  -5   4   7        2.84       -6.47      9.48 o 
  -4   4   7       44.94       33.61     18.33 o 
  -3   4   7       99.63       95.58     27.50 o 
  -2   4   7       29.73       24.28     19.55 o 
  -1   4   7       52.02       50.89     11.48 o 
   0   4   7       28.65       50.01      9.65 o 
   1   4   7      229.38      261.28     26.14 o 
   2   4   7       10.11        2.86      8.79 o 
   3   4   7      193.13      219.59     29.33 o 
   4   4   7        0.73       -1.95      9.28 o 
   5   4   7       24.43       13.02     11.44 o 
   6   4   7       10.44       23.16     12.70 o 
  -7   5   7        7.90       -8.95     19.25 o 
  -6   5   7       33.70       36.23     14.43 o 
  -5   5   7        5.22       -3.25     20.47 o 
  -4   5   7       47.94       60.49     21.39 o 
  -3   5   7        0.21        6.98      8.61 o 
  -2   5   7       31.09       35.14     10.13 o 
  -1   5   7       73.51       60.25     13.05 o 
   0   5   7       47.96       79.91     14.29 o 
   1   5   7      224.30      247.36     20.02 o 
   2   5   7      328.90      415.51     99.60 o 
   3   5   7        0.26       -4.58      8.21 o 
   4   5   7        0.49        6.42     10.37 o 
   5   5   7       15.07       16.02     19.25 o 
   6   5   7       49.25       75.65     19.31 o 
  -7   6   7       10.67       20.89     14.04 o 
  -6   6   7       11.33       10.97     13.13 o 
  -5   6   7        6.25       13.87     10.53 o 
  -4   6   7        0.10        4.28     14.05 o 
  -3   6   7       16.48       15.71     12.83 o 
  -2   6   7       27.43       40.60     10.70 o 
  -1   6   7        0.01        5.81      7.78 o 
   0   6   7      509.79      566.22     36.82 o 
   1   6   7      277.45      280.54     21.53 o 
   2   6   7        0.14       -7.65      7.12 o 
   3   6   7       99.33       69.81     21.08 o 
   4   6   7       63.57       46.51     14.24 o 
   5   6   7       19.42        9.52     17.42 o 
  -7   7   7       12.36        0.84     12.17 o 
  -6   7   7       32.84       57.92     18.33 o 
  -5   7   7       18.34       21.39     18.94 o 
  -4   7   7        1.09       17.42     11.23 o 
  -3   7   7       19.02       27.75     11.01 o 
  -2   7   7       45.99       46.91     12.01 o 
  -1   7   7      505.05      557.89     54.99 o 
   0   7   7       68.12       50.38     10.88 o 
   1   7   7      104.69      105.77     14.14 o 
   2   7   7       13.49        1.48     14.05 o 
   3   7   7       13.00       -0.31      9.07 o 
   4   7   7        4.71        4.94     10.09 o 
   5   7   7      109.25      154.65     24.96 o 
  -7   8   7        0.04       15.89     14.61 o 
  -6   8   7       14.18        7.16     14.67 o 
  -5   8   7        7.05       17.11     15.89 o 
  -4   8   7        0.01        3.50     12.22 o 
  -3   8   7       13.36        7.44      8.85 o 
  -2   8   7        3.12       18.58      9.48 o 
  -1   8   7       45.80       23.83     13.44 o 
   0   8   7        6.24       -1.97      7.63 o 
   1   8   7        3.86        5.22      6.56 o 
   2   8   7        9.02       26.11     11.60 o 
   3   8   7        1.94        5.31      8.95 o 
   4   8   7       13.97       11.17     10.78 o 
   5   8   7       57.93       66.03     39.41 o 
  -6   9   7        0.51       -1.93     11.00 o 
  -5   9   7       63.27       67.83     22.61 o 
  -4   9   7        0.87       -3.14      9.66 o 
  -3   9   7       12.63       -7.03      8.21 o 
  -2   9   7       25.28        1.13      8.61 o 
  -1   9   7       34.73       25.01      9.66 o 
   0   9   7        3.10        3.68     18.64 o 
   1   9   7       12.95       14.54      7.99 o 
   2   9   7       36.17       46.22     11.15 o 
   3   9   7        6.93        9.47      9.83 o 
   4   9   7       83.38      108.62     23.53 o 
   5   9   7       41.41       30.55     14.26 o 
  -6  10   7        1.56        3.86     11.88 o 
  -5  10   7       20.29       14.67     18.94 o 
  -4  10   7       95.28       58.86     22.30 o 
  -3  10   7        0.43       10.69     11.92 o 
  -2  10   7       25.69       15.85     10.09 o 
  -1  10   7       22.68       21.23     10.26 o 
   0  10   7      199.93      204.00     24.15 o 
   1  10   7       40.58       27.56      9.24 o 
   2  10   7       14.41       17.17      8.27 o 
   3  10   7       34.51        5.74     10.53 o 
   4  10   7        6.29        9.73     11.83 o 
   5  10   7        3.89        8.04     16.19 o 
  -6  11   7       26.75       13.44     18.94 o 
  -5  11   7       70.05       27.61     15.89 o 
  -4  11   7       32.85       31.16     19.55 o 
  -3  11   7       42.37       38.54     13.37 o 
  -2  11   7        8.32       25.36     10.80 o 
  -1  11   7      264.63      314.01     29.73 o 
   0  11   7       14.55       13.44     12.83 o 
   1  11   7      122.48      119.11     15.28 o 
   2  11   7      577.00      645.28     51.13 o 
   3  11   7        0.60        5.50      9.54 o 
   4  11   7        9.31        9.34     10.70 o 
   5  11   7       28.97       31.68     13.92 o 
  -6  12   7       25.24        9.78     20.16 o 
  -5  12   7       26.83       32.44     18.03 o 
  -4  12   7      147.73      168.99     43.69 o 
  -3  12   7       31.52       26.51     13.44 o 
  -2  12   7      238.53      215.60     31.77 o 
  -1  12   7       31.05       38.42     11.44 o 
   0  12   7       33.91       24.44     14.05 o 
   1  12   7      185.70      232.83     37.27 o 
   2  12   7       11.27       19.57     13.68 o 
   3  12   7      143.49      154.71     18.50 o 
   4  12   7       72.76       71.80     20.47 o 
   5  12   7        2.59        9.67     12.74 o 
  -6  13   7       19.92       23.22     19.55 o 
  -5  13   7        0.69        2.11     24.44 o 
  -4  13   7       71.94       41.28     15.30 o 
  -3  13   7      103.29      113.79     33.30 o 
  -2  13   7       83.76       96.14     40.33 o 
  -1  13   7       35.29       34.99     15.58 o 
   0  13   7        5.00       11.00      9.51 o 
   1  13   7       74.23       74.48     18.03 o 
   2  13   7        0.39        3.94      7.70 o 
   3  13   7       14.69       20.53      9.21 o 
   4  13   7      108.86      121.35     21.82 o 
  -5  14   7       30.11       29.94     25.05 o 
  -4  14   7        4.90       -3.31     11.61 o 
  -3  14   7       16.63       13.32     12.51 o 
  -2  14   7        0.50        4.14     10.58 o 
  -1  14   7        0.28        6.84      9.66 o 
   0  14   7        3.23        8.31     10.34 o 
   1  14   7      210.29      260.92     39.11 o 
   2  14   7        9.59       13.29      8.97 o 
   3  14   7       21.25       16.36      9.02 o 
   4  14   7       74.16      108.16     28.41 o 
  -5  15   7       58.88       41.55     25.05 o 
  -4  15   7       34.47       14.61     16.50 o 
  -3  15   7        0.13       12.22     11.67 o 
  -2  15   7       67.41       53.10     25.66 o 
  -1  15   7        2.92       13.92     14.97 o 
   0  15   7       53.59       43.94     13.81 o 
   1  15   7       48.51       19.55     15.28 o 
   2  15   7        1.97       17.47     11.21 o 
   3  15   7       21.03       36.61     10.66 o 
   4  15   7       19.60       22.38     12.94 o 
  -5  16   7        2.99      -12.22     17.72 o 
  -4  16   7        0.55        2.01     11.73 o 
  -3  16   7        7.66       14.67     12.96 o 
  -2  16   7        4.28       -4.62     11.21 o 
  -1  16   7        5.65        7.01     10.15 o 
   0  16   7       36.26       30.55     13.39 o 
   1  16   7       14.16       25.66     15.28 o 
   2  16   7        1.59        6.72     13.44 o 
   3  16   7       20.27       27.92     10.54 o 
  -4  17   7        6.40       -0.25     12.44 o 
  -3  17   7        1.54       -9.72     11.29 o 
  -2  17   7       48.48       50.72     16.85 o 
  -1  17   7       61.85       44.57     14.35 o 
   0  17   7       66.28       72.82     25.97 o 
   1  17   7       70.53       72.20     16.53 o 
   2  17   7        0.06       28.11     18.94 o 
   3  17   7      170.85      179.29     24.26 o 
  -4  18   7        0.63       -2.32     11.30 o 
  -3  18   7       13.35        2.29     11.64 o 
  -2  18   7       31.00        0.00     11.67 o 
  -1  18   7       14.78       14.43     12.51 o 
   0  18   7       26.60       20.10     12.51 o 
   1  18   7       25.25       57.32     16.16 o 
   2  18   7       31.61       55.50     23.22 o 
   3  18   7       22.69       47.05     21.39 o 
  -3  19   7        1.06       14.81     15.54 o 
  -2  19   7        0.26       18.10     26.58 o 
  -1  19   7        0.04       -5.19     10.80 o 
   0  19   7       95.11      101.40     21.23 o 
   1  19   7       14.75       29.19     27.50 o 
   2  19   7        1.86       23.27     14.97 o 
  -3  20   7       25.15       17.72     15.99 o 
  -2  20   7        1.65       -7.02     19.86 o 
  -1  20   7        0.74       13.33     12.94 o 
   0  20   7       78.29       85.68     19.86 o 
   1  20   7       16.30       21.89     23.83 o 
  -2  21   7        0.11        5.19     12.53 o 
  -1  21   7       22.50       34.10     16.16 o 
   0  21   7       30.17       38.36     15.97 o 
  -6   0   8        6.11        0.00     17.11 o 
  -5   0   8       13.69       25.05     18.33 o 
  -4   0   8       23.91       25.66     16.50 o 
  -3   0   8      435.52      494.95     53.16 o 
  -2   0   8       61.89       98.99     23.83 o 
  -1   0   8      209.52      243.20     35.44 o 
   0   0   8      396.12      480.90     54.38 o 
   1   0   8      393.81      290.25     41.55 o 
   2   0   8      194.30      155.82     34.22 o 
   3   0   8       24.21       39.11     20.16 o 
   4   0   8       86.39       91.66     29.33 o 
  -6   1   8       14.73       38.80     15.73 o 
  -5   1   8       10.25       -0.31     10.80 o 
  -4   1   8        0.01        9.17     11.13 o 
  -3   1   8      149.52      173.24     21.59 o 
  -1   1   8      334.78      300.95     68.74 o 
   0   1   8        1.97       13.40      9.66 o 
   1   1   8       35.99       23.78     11.13 o 
   2   1   8       28.44       29.61     16.19 o 
   3   1   8       94.03      111.79     38.50 o 
   4   1   8       44.43       33.10     14.61 o 
  -6   2   8       19.78       23.50     14.96 o 
  -5   2   8       10.57       27.78     17.72 o 
  -4   2   8       10.98        4.62     11.21 o 
  -3   2   8       20.25       10.59     10.53 o 
  -1   2   8       19.52       15.28     14.67 o 
   0   2   8        1.93        2.54     16.50 o 
   1   2   8       13.58       29.30     15.58 o 
   2   2   8       17.56       10.13     10.53 o 
   3   2   8       52.12       43.14     15.10 o 
   4   2   8       17.23        6.32     12.77 o 
  -6   3   8        5.62        6.47     13.61 o 
  -5   3   8        6.88      -11.54     11.30 o 
  -4   3   8        8.41       16.90     11.83 o 
  -3   3   8       41.20       26.28     18.33 o 
  -1   3   8      109.15       74.55     22.00 o 
   0   3   8        0.81        3.06      8.64 o 
   1   3   8        2.50        8.53     11.92 o 
   2   3   8        4.68        4.16     10.13 o 
   3   3   8        1.45       14.15     11.83 o 
   4   3   8       99.34      129.49     43.08 o 
  -6   4   8        0.41       20.29     24.14 o 
  -5   4   8        1.53       12.48     28.72 o 
  -4   4   8       21.68       43.80     18.94 o 
  -2   4   8        1.30       20.16     12.22 o 
  -1   4   8      100.74       84.30     16.35 o 
   0   4   8       62.55       72.98     15.55 o 
   1   4   8        9.50       19.93     11.30 o 
   2   4   8       10.94       11.79     10.34 o 
   3   4   8        1.29      -13.24      9.28 o 
   4   4   8       11.72       22.65     14.43 o 
  -6   5   8        3.50       -1.71     12.77 o 
  -5   5   8       10.94       43.77     15.12 o 
  -4   5   8       27.01       50.11     20.78 o 
  -2   5   8      139.98      113.66     23.22 o 
  -1   5   8      759.74      723.18     61.11 o 
   0   5   8       14.34        5.50     14.67 o 
   1   5   8      206.72      329.32     32.57 o 
   2   5   8       19.19       13.97     12.01 o 
   3   5   8       37.03       45.06     19.86 o 
   4   5   8       31.15       40.78     16.10 o 
  -6   6   8        1.28       19.22     13.05 o 
  -5   6   8        0.36        2.61     11.30 o 
  -4   6   8       25.34       29.94     18.94 o 
  -2   6   8      177.44      165.26     20.73 o 
  -1   6   8       35.33       36.47     12.26 o 
   0   6   8       38.05       35.44     17.72 o 
   1   6   8       25.09       14.95     11.83 o 
   2   6   8       64.07      102.12     25.97 o 
   3   6   8       17.51       24.37     13.44 o 
   4   6   8        0.14        8.55     12.96 o 
  -6   7   8        0.94      -18.57     11.01 o 
  -5   7   8        0.01       20.24     18.33 o 
  -3   7   8        4.14        4.28     13.44 o 
  -2   7   8       15.03        7.22     12.22 o 
  -1   7   8      145.37       76.38     22.61 o 
   0   7   8       18.13       17.20     14.67 o 
   1   7   8       20.09        9.57     12.22 o 
   2   7   8      110.02      134.47     48.88 o 
   3   7   8        1.55       -0.20     11.44 o 
   4   7   8       10.56       -2.73     10.96 o 
  -5   8   8        2.85       29.33     19.55 o 
  -3   8   8        0.42       -4.28     13.44 o 
  -2   8   8      125.99       81.34     16.53 o 
  -1   8   8       66.00       66.60     21.39 o 
   0   8   8      146.17      139.33     20.96 o 
   1   8   8        9.40        3.56      9.91 o 
   2   8   8       16.83        1.63     10.42 o 
   3   8   8       83.94      121.71     22.47 o 
   4   8   8      114.98      117.99     23.22 o 
  -3   9   8       13.24        6.11     13.44 o 
  -2   9   8       96.67      109.01     40.64 o 
  -1   9   8       83.62       75.68     15.12 o 
   0   9   8       94.03      104.85     54.69 o 
   1   9   8       19.48      -12.83     14.67 o 
   2   9   8        9.03       12.00     10.53 o 
   3   9   8       14.43        2.75     11.23 o 
   4   9   8       16.20       38.50     32.08 o 
  -3  10   8       20.47       30.08     12.74 o 
  -2  10   8       91.23       46.77     18.94 o 
  -1  10   8      102.41      100.09     18.09 o 
   0  10   8       16.02        5.65     19.86 o 
   1  10   8       17.44       12.39     11.61 o 
   2  10   8      114.66      109.03     32.69 o 
   3  10   8        8.91        6.40     11.64 o 
   4  10   8       22.20       29.83     14.90 o 
  -4  11   8        9.93       11.61     18.33 o 
  -3  11   8        5.80        3.01      9.66 o 
  -2  11   8        4.88       12.08     12.83 o 
  -1  11   8        1.16       25.14     11.64 o 
   0  11   8       28.67       -4.89     14.67 o 
   1  11   8       46.73       57.44     15.33 o 
   2  11   8        5.64       13.06     11.57 o 
   3  11   8        2.90        2.29     11.01 o 
  -4  12   8       31.89       68.44     24.44 o 
  -3  12   8        0.10        3.12     11.01 o 
  -2  12   8       37.33       20.25     11.53 o 
  -1  12   8      102.90       78.23     16.83 o 
   0  12   8        1.13       23.00     24.44 o 
   1  12   8      131.15      112.52     20.62 o 
   2  12   8       70.39       60.49     25.05 o 
   3  12   8       31.43       41.62     22.61 o 
  -4  13   8        1.61       -4.89     14.67 o 
  -3  13   8       53.58       54.38     16.42 o 
  -2  13   8        3.08       15.31     12.08 o 
  -1  13   8       28.12       27.89     13.37 o 
   0  13   8       50.82       38.55     13.17 o 
   1  13   8       19.60       73.33     24.44 o 
   2  13   8        1.53        0.20     11.45 o 
   3  13   8       14.75       27.90     14.35 o 
  -4  14   8        3.25       -0.09     12.01 o 
  -3  14   8       12.97       13.07     12.70 o 
  -2  14   8        0.10       -0.61     16.80 o 
  -1  14   8        1.19        7.91     22.91 o 
   0  14   8        5.56        1.90      9.54 o 
   1  14   8       72.70      108.77     26.89 o 
   2  14   8       19.92       20.94     13.17 o 
  -3  15   8        9.93       18.33     12.96 o 
  -2  15   8       19.08       15.60     12.31 o 
  -1  15   8        0.78       -0.18     10.34 o 
   0  15   8        2.32       26.93     12.94 o 
   1  15   8        7.62       28.34     12.70 o 
   2  15   8        6.14       11.78     11.74 o 
  -3  16   8        0.11        4.12     12.48 o 
  -2  16   8       21.75       14.49     13.56 o 
  -1  16   8        2.36       13.81     12.04 o 
   0  16   8        7.23        2.80     10.39 o 
   1  16   8       16.00       35.44     13.36 o 
  -2  17   8       15.66       -1.24     12.51 o 
  -1  17   8        4.96       13.25     13.61 o 
   0  17   8        2.71        7.33     11.67 o 
   1  17   8        7.12       10.32     12.53 o 
  -4   1   9       54.99       30.05     14.96 o 
   0   1   9       31.63       24.75     12.10 o 
   1   1   9        2.41        8.08     11.13 o 
   2   1   9       84.40      133.36     48.58 o 
   3   1   9        0.24      -14.55     11.64 o 
  -4   2   9        2.42      -10.39     14.67 o 
  -3   2   9        2.97       35.44     20.16 o 
  -1   2   9       70.91       72.10     25.05 o 
   0   2   9        7.03        9.78     15.89 o 
   1   2   9       47.60       49.79     15.33 o 
   2   2   9       19.75       37.27     14.47 o 
   3   2   9      369.44      462.41     44.91 o 
  -4   3   9        1.24      -15.28     15.28 o 
  -3   3   9      230.87      292.70     43.38 o 
  -1   3   9        2.76        1.83     17.11 o 
   0   3   9        7.35       23.83     17.72 o 
   1   3   9       11.46       -1.51     11.01 o 
   2   3   9       52.76      110.11     47.97 o 
   3   3   9        0.72       27.93     15.10 o 
  -4   4   9        6.81        2.44     17.11 o 
  -1   4   9        6.12       -0.61     15.28 o 
   0   4   9       22.95       36.05     18.94 o 
   1   4   9        1.55       -0.41     10.34 o 
   2   4   9       10.27       14.90     13.37 o 
   3   4   9        0.10       -3.57     11.61 o 
  -4   5   9        0.04       -9.17     15.28 o 
  -1   5   9        0.01        3.67     15.89 o 
   0   5   9        1.28       -9.78     14.05 o 
   1   5   9       42.83       76.38     26.28 o 
   2   5   9       18.75       16.42     18.33 o 
  -2   6   9        0.05       12.83     14.67 o 
   0   6   9        1.56        3.67     15.28 o 
   1   6   9      101.98       26.28     18.33 o 
   2   6   9       18.34       28.29     22.00 o 
  -2   7   9        5.44       33.00     17.11 o 
   0   7   9       17.52       21.39     20.16 o 
   1   7   9       27.44       12.83     18.33 o 
   2   7   9        2.83       15.14     13.75 o 
  -2   8   9        1.61       11.00     14.05 o 
  -1   8   9        2.80       14.67     15.28 o 
   0   8   9        0.36       22.00     16.50 o 
   1   8   9       12.39       20.78     19.55 o 
   2   8   9        0.63        1.56     15.28 o 
  -2   9   9       29.29       52.45     15.39 o 
  -1   9   9        4.80       39.72     19.55 o 
   0   9   9       18.54       -8.55     14.67 o 
   1   9   9       41.14       62.33     26.28 o 
   2   9   9       14.72        1.22     17.72 o 
  -3  10   9       12.37       44.61     23.83 o 
  -2  10   9       12.83        1.45     11.01 o 
  -1  10   9       63.56       55.93     28.72 o 
   1  10   9        2.63      -22.61     14.05 o 
  -2  11   9       18.52       20.07     12.94 o 
  -1  11   9        1.86       15.63     16.19 o 
   1  11   9        0.29       -6.72     12.83 o 
  -2  12   9        7.43        7.94     12.01 o 
  -1  12   9        0.49        8.16      9.61 o 
   0  12   9       34.62       13.44     16.50 o 
                                                 
